# Supplementary material for: N′-[4-(Dimethyl­amino)benzyl­idene]-3-hydr­oxy-2-naphthohydrazide
Source: Acta Crystallogr Sect E Struct Rep Online. 2009 Mar 28;65(Pt 4):o892. doi: 10.1107/S160053680900960X (PMC2969016; doi:10.1107/S160053680900960X)
Supplement: Supplementary file 2 [file e-65-0o892-Isup2.hkl]

# 
# h,k,l, Fc-squared, Fo-squared, sigma(Fo-squared) and status flag 
# 
data_I
_shelx_title ' A in P2(1)/c' 
_shelx_refln_list_code          4 
_shelx_F_calc_maximum      219.16 
_exptl_crystal_F_000       704.00 
_reflns_d_resolution_high  0.7828 
 
loop_ 
 _symmetry_equiv_pos_as_xyz 
 'x, y, z' 
 '-x, y+1/2, -z+1/2' 
 '-x, -y, -z' 
 'x, -y-1/2, z-1/2' 
 
_cell_length_a     8.0900 
_cell_length_b    15.7980 
_cell_length_c    13.4280 
_cell_angle_alpha  90.000 
_cell_angle_beta   98.978 
_cell_angle_gamma  90.000 
 
_shelx_F_squared_multiplier     1.000 
 
loop_ 
 _refln_index_h 
 _refln_index_k 
 _refln_index_l 
 _refln_F_squared_calc 
 _refln_F_squared_meas 
 _refln_F_squared_sigma 
 _refln_observed_status 
   1   0   0     7467.60     7717.69    818.73 o 
   2   0   0      567.99      552.36     59.06 o 
   3   0   0      641.79      697.85     75.02 o 
   4   0   0      415.67      348.58     38.28 o 
   5   0   0       20.90       25.26      4.97 o 
   6   0   0        2.69        3.51      3.53 o 
   7   0   0      157.55      148.62     22.06 o 
   8   0   0        0.08        0.00     11.51 o 
   9   0   0        7.65        5.71     16.18 o 
  10   0   0        0.13       -7.45     19.53 o 
   1   1   0     1224.15     1141.14     90.90 o 
   2   1   0     4391.13     4322.70    323.99 o 
   3   1   0      732.29      720.08     54.38 o 
   4   1   0      501.78      455.26     34.75 o 
   5   1   0       21.89       25.91      3.55 o 
   6   1   0       22.57       30.90      4.32 o 
   7   1   0        0.78       -4.01      5.77 o 
   8   1   0       44.31       44.78     13.11 o 
   9   1   0        4.49        6.23     11.09 o 
  10   1   0        1.69       -5.76     16.14 o 
   0   2   0     2277.81     2320.53    246.18 o 
   1   2   0      202.88      205.06     15.66 o 
   2   2   0    48031.61    46833.07   3509.07 o 
   3   2   0     3225.77     3109.26    233.42 o 
   4   2   0       38.96       35.76      3.94 o 
   5   2   0      119.35      157.69     13.14 o 
   6   2   0       14.00       15.13      4.27 o 
   7   2   0        0.18        6.70      4.78 o 
   8   2   0        0.15       -2.87      7.81 o 
   9   2   0       11.52        6.18     17.08 o 
   1   3   0       46.34       62.43      5.29 o 
   2   3   0     2738.00     2720.52    254.04 o 
   3   3   0      219.46      206.67     16.37 o 
   4   3   0      698.42      635.69     48.38 o 
   5   3   0       13.66       17.05      2.94 o 
   6   3   0       36.57       52.68      8.18 o 
   7   3   0        2.68        4.48      5.75 o 
   8   3   0        0.03       -3.31      5.88 o 
   9   3   0        4.17       -2.74     10.88 o 
   0   4   0     1502.65     1373.84    146.36 o 
   1   4   0      744.40      701.92     53.14 o 
   2   4   0      752.15      754.08     56.86 o 
   3   4   0        0.55        2.71      1.66 o 
   4   4   0     1618.81     1569.99    118.79 o 
   5   4   0      638.51      603.38     46.40 o 
   6   4   0        0.16       -1.05      3.93 o 
   7   4   0        0.96       -0.91      4.96 o 
   8   4   0        0.07        5.27      6.39 o 
   9   4   0        0.01       -9.31     14.44 o 
   1   5   0       65.29       67.53      5.84 o 
   2   5   0        9.98       12.69      2.45 o 
   3   5   0        0.01       -0.87      1.44 o 
   4   5   0      679.53      624.90     53.06 o 
   5   5   0       33.41       44.13      7.51 o 
   6   5   0      159.00      152.03     20.05 o 
   7   5   0        5.44        3.13      5.32 o 
   8   5   0        3.02        5.63      6.72 o 
   9   5   0        5.15       21.11     15.89 o 
   0   6   0     1564.51     1375.59    147.04 o 
   1   6   0      870.26      883.44     66.77 o 
   2   6   0       47.30       59.72      6.51 o 
   3   6   0      222.08      221.11     19.19 o 
   4   6   0        4.81        8.64      2.74 o 
   5   6   0       11.81        2.12      5.08 o 
   6   6   0       68.69       59.05      9.84 o 
   7   6   0       11.98        6.52      5.94 o 
   8   6   0        3.60        5.06      6.87 o 
   9   6   0        3.61       17.82      9.24 o 
   1   7   0      160.45      162.38     13.37 o 
   2   7   0       13.34       28.39      3.48 o 
   3   7   0        0.00        3.44      1.91 o 
   4   7   0       39.71       47.11      8.18 o 
   5   7   0        5.17        8.80      4.57 o 
   6   7   0       23.76       12.53      5.92 o 
   7   7   0        4.17       10.50      6.47 o 
   8   7   0       70.00       52.61     10.83 o 
   9   7   0       10.15        0.68      8.07 o 
   0   8   0       31.29       24.53      4.68 o 
   1   8   0      642.57      604.65     45.90 o 
   2   8   0      238.27      256.05     20.47 o 
   3   8   0       91.19      109.72     12.10 o 
   4   8   0       34.28       18.82      7.05 o 
   5   8   0       85.62       87.15     11.60 o 
   6   8   0        5.37        2.46      6.58 o 
   7   8   0        4.62        0.57      9.81 o 
   8   8   0        0.87        1.32      7.11 o 
   9   8   0        0.76        1.21      8.20 o 
   1   9   0       68.83       70.19      6.75 o 
   2   9   0        5.27       15.16      4.65 o 
   3   9   0       97.89       97.47      8.97 o 
   4   9   0        0.00       -5.16      3.44 o 
   5   9   0        0.23       -5.12      4.18 o 
   6   9   0      231.65      182.65     20.82 o 
   7   9   0        0.35        9.19      6.23 o 
   8   9   0        0.68       -2.18      7.39 o 
   9   9   0        0.36        1.26      8.13 o 
   0  10   0      260.77      265.52     30.10 o 
   1  10   0      161.05      181.71     15.30 o 
   2  10   0       10.45       13.83      3.24 o 
   3  10   0       48.00       34.60      4.67 o 
   4  10   0       39.17       31.19      6.94 o 
   5  10   0       25.24       23.67     10.16 o 
   6  10   0        0.31        4.45      5.91 o 
   7  10   0        0.64       -5.18      6.21 o 
   8  10   0        1.60       -8.09      7.43 o 
   1  11   0        0.08        1.55      2.57 o 
   2  11   0       21.25       33.19      4.74 o 
   3  11   0       39.15       33.49      6.64 o 
   4  11   0      183.29      200.33     22.10 o 
   5  11   0       29.24       21.64      7.02 o 
   6  11   0        2.02        6.37      6.16 o 
   7  11   0        1.27       -1.20      7.32 o 
   8  11   0        0.61       10.97      8.72 o 
   0  12   0       60.21       47.14      8.64 o 
   1  12   0        4.03        7.29      3.39 o 
   2  12   0      265.21      254.52     21.25 o 
   3  12   0      198.95      194.51     21.38 o 
   4  12   0        9.12        9.63      5.59 o 
   5  12   0        0.51       -0.31      8.43 o 
   6  12   0        0.29       -2.29      6.48 o 
   7  12   0        1.76        4.38      8.36 o 
   8  12   0        0.06       -0.72     11.04 o 
   1  13   0      168.71      157.30     14.07 o 
   2  13   0      152.20      165.34     16.41 o 
   3  13   0        0.06        0.94      5.32 o 
   4  13   0        1.91        0.47      6.04 o 
   5  13   0        0.16        4.36      6.23 o 
   6  13   0       23.23       19.53      8.41 o 
   7  13   0        0.01        0.66      8.79 o 
   0  14   0      683.86      686.57     75.48 o 
   1  14   0      213.57      211.49     18.20 o 
   2  14   0       90.34       77.43     11.10 o 
   3  14   0        0.26        4.45      7.08 o 
   4  14   0        4.48       16.82      7.12 o 
   5  14   0        3.99       -7.17      6.45 o 
   6  14   0        0.29        5.48      9.22 o 
   7  14   0        0.10       -6.37     10.21 o 
   1  15   0       47.15       57.80     11.52 o 
   2  15   0        6.33        8.18      8.46 o 
   3  15   0        3.47       24.93     10.65 o 
   4  15   0        2.85        7.52      8.26 o 
   5  15   0        0.11        2.12     12.12 o 
   6  15   0        0.11       -2.81     15.36 o 
   0  16   0       86.08       93.71     19.75 o 
   1  16   0       96.60      130.62     22.99 o 
   2  16   0      102.21      129.40     38.19 o 
   3  16   0       11.66       21.75     17.74 o 
   4  16   0        2.42       -1.97     11.70 o 
   5  16   0        2.11      -16.82     11.47 o 
   1  17   0        1.69       17.98     11.16 o 
   2  17   0        0.30        8.67     11.19 o 
   3  17   0        1.10        8.75     10.91 o 
   4  17   0        1.43       17.89     13.85 o 
   5  17   0        0.22        1.06     14.27 o 
   0  18   0        4.67       25.90     17.74 o 
   1  18   0        0.46      -12.76      9.86 o 
   2  18   0        2.89       13.40     21.56 o 
   3  18   0       36.76       11.49     12.54 o 
   4  18   0       17.45       32.14     26.42 o 
   1  19   0        0.00       -8.06     12.79 o 
   2  19   0        0.28       25.53     22.41 o 
   3  19   0        0.27        1.09     12.50 o 
 -10   1   1        0.50        0.24     19.01 o 
  -9   1   1        7.89       21.18     18.73 o 
  -8   1   1        0.00       16.39      9.62 o 
  -7   1   1      190.58      179.46     17.48 o 
  -6   1   1      146.06      144.49     16.42 o 
  -5   1   1      139.83      146.54     12.27 o 
  -4   1   1       42.31       45.41      4.52 o 
  -3   1   1      103.33      109.95      8.85 o 
  -2   1   1     1660.81     1668.45    124.93 o 
  -1   1   1     1235.48     1170.79     96.33 o 
   0   1   1       69.49       57.89      5.21 o 
   1   1   1      352.99      367.55     27.99 o 
   2   1   1      906.68      900.52     67.96 o 
   3   1   1      127.76      152.98     13.80 o 
   4   1   1       28.64       36.29      3.91 o 
   5   1   1        6.61        3.26      2.18 o 
   6   1   1       39.88       38.52      7.38 o 
   7   1   1        1.71       -8.10      9.33 o 
   8   1   1       21.63       19.99      9.78 o 
   9   1   1        0.65       13.97     11.99 o 
 -10   2   1       11.02        8.57     13.47 o 
  -9   2   1        0.42        0.81     12.26 o 
  -8   2   1        2.94       -0.59      7.95 o 
  -7   2   1        5.97        8.13      7.36 o 
  -6   2   1       17.03       22.60      4.57 o 
  -5   2   1      110.61      120.86     10.69 o 
  -4   2   1        8.90       10.25      2.37 o 
  -3   2   1     3738.98     3576.13    267.35 o 
  -2   2   1     2637.16     2637.84    213.72 o 
  -1   2   1     2101.49     2108.48    172.87 o 
   0   2   1       25.43       21.35      2.06 o 
   1   2   1     2021.57     2198.40    183.15 o 
   2   2   1    42557.59    39805.72   2981.95 o 
   3   2   1       18.61       23.12      2.80 o 
   4   2   1       11.07       17.91      3.68 o 
   5   2   1        0.40        3.92      2.23 o 
   6   2   1       35.72       39.21      7.43 o 
   7   2   1        2.78       10.73      5.19 o 
   8   2   1        0.07       11.40      7.62 o 
   9   2   1        9.37        4.62     14.18 o 
 -10   3   1        0.38        4.58     17.79 o 
  -9   3   1       13.90       22.21     18.26 o 
  -8   3   1        0.66        6.22      6.79 o 
  -7   3   1        2.27        6.62      5.35 o 
  -6   3   1       67.18       85.21      9.40 o 
  -5   3   1      382.99      382.92     30.10 o 
  -4   3   1     1750.42     1723.51    129.94 o 
  -3   3   1       13.35       10.36      1.88 o 
  -2   3   1      358.04      387.46     29.42 o 
  -1   3   1       99.39       95.81      7.73 o 
   0   3   1      297.38      288.01     21.99 o 
   1   3   1     2138.22     2210.28    165.69 o 
   2   3   1       64.85       71.43      6.54 o 
   3   3   1      222.75      282.51     22.18 o 
   4   3   1      109.06      107.06      9.39 o 
   5   3   1      172.97      184.42     14.94 o 
   6   3   1        0.91       -0.19      3.29 o 
   7   3   1        0.53       -6.30      4.20 o 
   8   3   1        1.96       -3.56      6.91 o 
   9   3   1        0.61      -13.49     15.29 o 
  -9   4   1        2.91       17.88     14.55 o 
  -8   4   1        0.85       -5.93      5.51 o 
  -7   4   1        3.88       -0.70      4.77 o 
  -6   4   1        2.76       -2.95      4.03 o 
  -5   4   1      325.75      299.08     25.83 o 
  -4   4   1      246.20      251.40     20.24 o 
  -3   4   1      266.44      283.11     22.05 o 
  -2   4   1       26.58       25.29      2.79 o 
  -1   4   1      731.58      722.24     54.70 o 
   0   4   1     2635.90     2554.56    190.68 o 
   1   4   1       76.30       90.72      8.23 o 
   2   4   1       59.94       68.61      5.88 o 
   3   4   1        4.12        8.75      1.87 o 
   4   4   1     6128.29     5793.88    531.81 o 
   5   4   1      208.57      214.78     19.89 o 
   6   4   1        0.03        7.20      5.27 o 
   7   4   1        4.56        7.69      5.94 o 
   8   4   1        1.11        9.69      6.36 o 
   9   4   1       13.48        9.11     12.67 o 
  -9   5   1        0.09        1.91      9.43 o 
  -8   5   1        0.89       -3.44      6.39 o 
  -7   5   1       19.42       12.27      5.84 o 
  -6   5   1       34.45       29.17      6.58 o 
  -5   5   1        4.70        7.25      4.59 o 
  -4   5   1        1.04       -0.29      1.95 o 
  -3   5   1       14.32       12.38      2.58 o 
  -2   5   1      312.79      348.61     26.65 o 
  -1   5   1       35.12       42.99      4.15 o 
   0   5   1        3.74        6.45      1.54 o 
   1   5   1       33.33       43.41      4.17 o 
   2   5   1      102.68      129.71     10.65 o 
   3   5   1        6.41       10.14      2.11 o 
   4   5   1      507.44      475.64     36.68 o 
   5   5   1      139.47      141.96     14.02 o 
   6   5   1       85.23       65.63      9.50 o 
   7   5   1        6.29        6.76      5.84 o 
   8   5   1        2.48        1.32      6.34 o 
   9   5   1        0.38      -10.56     11.63 o 
  -9   6   1       10.75       21.64     11.19 o 
  -8   6   1        1.70       -2.10      6.11 o 
  -7   6   1        1.91       10.87      6.01 o 
  -6   6   1       14.45        3.44      6.67 o 
  -5   6   1        3.55       12.17      4.68 o 
  -4   6   1        3.96        7.32      2.40 o 
  -3   6   1        0.86        2.01      1.65 o 
  -2   6   1        0.01        1.68      1.37 o 
  -1   6   1      138.89      158.83     12.74 o 
   0   6   1       87.05       88.52      7.63 o 
   1   6   1      694.15      690.74     52.28 o 
   2   6   1      348.85      375.90     28.89 o 
   3   6   1        2.52        3.94      1.88 o 
   4   6   1       15.29       10.97      2.84 o 
   5   6   1       14.25       14.27      3.88 o 
   6   6   1      278.01      269.84     28.51 o 
   7   6   1      248.15      238.49     26.56 o 
   8   6   1        0.29        5.58      6.83 o 
   9   6   1        0.96       -6.85      9.39 o 
  -9   7   1        1.22        5.03      8.35 o 
  -8   7   1        0.32        9.46      6.96 o 
  -7   7   1       14.21       18.81      6.85 o 
  -6   7   1       22.34       17.90      6.12 o 
  -5   7   1        0.01        0.89      4.29 o 
  -4   7   1        0.99       -2.92      2.69 o 
  -3   7   1       43.57       41.20      4.44 o 
  -2   7   1       55.76       52.76      5.23 o 
  -1   7   1      312.98      291.13     22.82 o 
   0   7   1       77.97       89.78      8.94 o 
   1   7   1      152.82      163.34     13.32 o 
   2   7   1      237.50      235.75     20.61 o 
   3   7   1        6.76        7.61      2.17 o 
   4   7   1        3.90        7.78      3.05 o 
   5   7   1        1.92        2.64      4.12 o 
   6   7   1      179.88      188.52     21.21 o 
   7   7   1        3.62        1.59      5.77 o 
   8   7   1        8.59        2.65      7.02 o 
   9   7   1        0.00       10.33     11.01 o 
  -9   8   1        4.97       13.70      8.68 o 
  -8   8   1       12.67       14.02     10.09 o 
  -7   8   1        9.41       -2.21      5.72 o 
  -6   8   1        0.99       -4.77      4.96 o 
  -5   8   1        0.08        1.04      4.51 o 
  -4   8   1        9.32       15.78      4.05 o 
  -3   8   1        8.35       12.43      2.79 o 
  -2   8   1        0.00        0.40      1.80 o 
  -1   8   1        6.89       10.04      2.29 o 
   0   8   1      344.81      349.52     26.91 o 
   1   8   1       34.60       31.28      4.03 o 
   2   8   1        9.79        8.98      2.37 o 
   3   8   1       18.54       27.52      4.32 o 
   4   8   1        1.67       -1.35      2.89 o 
   5   8   1      133.61      106.46     15.00 o 
   6   8   1       32.19       39.79      8.24 o 
   7   8   1       10.08       24.67      7.67 o 
   8   8   1        4.51       15.54      7.99 o 
   9   8   1        7.19        6.78      9.04 o 
  -9   9   1        0.01       18.19     18.81 o 
  -8   9   1        0.16       -2.70      7.53 o 
  -7   9   1       14.35       10.77      9.03 o 
  -6   9   1       35.49       36.45      8.87 o 
  -5   9   1      109.13      130.24     19.48 o 
  -4   9   1        4.96       12.75      4.53 o 
  -3   9   1       83.28       92.24      8.68 o 
  -2   9   1      496.31      438.83     34.13 o 
  -1   9   1        3.56        3.02      1.92 o 
   0   9   1       58.56       65.83      6.35 o 
   1   9   1      145.29      134.40     11.59 o 
   2   9   1       17.50       25.67      5.36 o 
   3   9   1        6.22        8.81      3.16 o 
   4   9   1       20.30       20.16      5.90 o 
   5   9   1      184.16      186.17     25.62 o 
   6   9   1      132.57      120.95     15.34 o 
   7   9   1        0.82       -0.44      6.00 o 
   8   9   1        7.90       11.20     10.75 o 
   9   9   1        1.42        3.31      8.56 o 
  -8  10   1        1.54      -10.69      7.75 o 
  -7  10   1        0.50       -0.81      6.27 o 
  -6  10   1        6.64       -6.88      5.34 o 
  -5  10   1       83.41       77.81     11.33 o 
  -4  10   1        3.25        6.96      4.65 o 
  -3  10   1       20.98        9.19      3.68 o 
  -2  10   1      167.26      166.07     14.00 o 
  -1  10   1      118.03      131.71     11.74 o 
   0  10   1        7.18       10.34      4.08 o 
   1  10   1       28.13       28.40      3.94 o 
   2  10   1        0.24       -3.31      2.21 o 
   3  10   1      128.44      107.93     11.44 o 
   4  10   1       94.28      109.03     22.97 o 
   5  10   1       20.87       12.37      9.44 o 
   6  10   1       16.40        0.97     10.56 o 
   7  10   1        0.04       -3.23      6.69 o 
   8  10   1        1.56        6.12      8.42 o 
  -8  11   1        0.01       13.67      9.45 o 
  -7  11   1        0.45       -2.07      7.74 o 
  -6  11   1        0.65        5.91      7.02 o 
  -5  11   1       25.28       11.82      6.10 o 
  -4  11   1      840.29      795.52     76.50 o 
  -3  11   1       33.46       46.77      6.83 o 
  -2  11   1        0.01        4.07      2.81 o 
  -1  11   1        1.75        5.55      2.46 o 
   0  11   1        8.37        8.41      2.93 o 
   1  11   1        0.42        3.87      4.75 o 
   2  11   1        0.84        4.43      2.90 o 
   3  11   1      660.78      633.24     61.08 o 
   4  11   1       60.66       48.77      8.59 o 
   5  11   1        6.63       -2.59      5.30 o 
   6  11   1        0.12        2.67      6.35 o 
   7  11   1        1.30        8.49      7.82 o 
   8  11   1        0.43       -0.61      8.18 o 
  -8  12   1        0.06        0.77      8.94 o 
  -7  12   1        2.35        3.17      8.18 o 
  -6  12   1        0.09        3.93      6.81 o 
  -5  12   1        5.82       10.73      6.38 o 
  -4  12   1        0.23       -1.05      4.99 o 
  -3  12   1       13.03       31.66     10.75 o 
  -2  12   1        2.37        1.62      3.07 o 
  -1  12   1      180.74      177.66     15.55 o 
   0  12   1        4.09        0.57      3.02 o 
   1  12   1       12.11        9.80      3.31 o 
   2  12   1      129.65      122.77     13.00 o 
   3  12   1      127.37      130.02     15.29 o 
   4  12   1       54.40       46.05     10.63 o 
   5  12   1       12.00       11.97      6.39 o 
   6  12   1        1.75        5.56     11.98 o 
   7  12   1        0.00        4.23      8.27 o 
   8  12   1        0.02        3.92      8.88 o 
  -7  13   1        6.38       -4.23      8.45 o 
  -6  13   1       41.71       57.52     11.35 o 
  -5  13   1        8.97       14.16      6.69 o 
  -4  13   1        0.16       16.68      6.68 o 
  -3  13   1        8.95        2.80      5.31 o 
  -2  13   1      338.07      328.44     29.31 o 
  -1  13   1        7.73        6.60      3.66 o 
   0  13   1       35.31       32.57      5.26 o 
   1  13   1      154.65      143.73     13.19 o 
   2  13   1        9.55       12.75      5.14 o 
   3  13   1        1.91       -0.49      5.06 o 
   4  13   1        1.60       -5.61      5.19 o 
   5  13   1       23.25       16.33      6.97 o 
   6  13   1        0.02       23.17     10.69 o 
   7  13   1        1.83       10.90     10.93 o 
  -7  14   1        0.13       16.25     11.53 o 
  -6  14   1        5.52       17.35     10.32 o 
  -5  14   1        2.16        5.21      8.92 o 
  -4  14   1        0.07       -4.51      9.45 o 
  -3  14   1        0.24        7.18      7.14 o 
  -2  14   1        4.86        3.12      5.56 o 
  -1  14   1       15.06       23.33      7.29 o 
   0  14   1       28.96       39.49      6.84 o 
   1  14   1      336.13      353.59     31.13 o 
   2  14   1        1.95       10.01      6.57 o 
   3  14   1        1.67       -1.08      7.07 o 
   4  14   1        0.12        0.27      6.50 o 
   5  14   1        1.24        8.29      8.07 o 
   6  14   1        1.31        5.25      9.62 o 
   7  14   1        0.70       11.22     11.47 o 
  -6  15   1        0.01       -4.12     10.81 o 
  -5  15   1        0.64        0.89      8.94 o 
  -4  15   1        0.08        1.81     12.53 o 
  -3  15   1        6.14        8.67      8.42 o 
  -2  15   1        5.32        9.53      7.33 o 
  -1  15   1       11.34       12.77      5.45 o 
   0  15   1       86.09       92.00     13.46 o 
   1  15   1       50.48       42.30      8.12 o 
   2  15   1        3.25       -4.91      7.42 o 
   3  15   1        4.05       -0.68      6.92 o 
   4  15   1        1.34        2.49     12.57 o 
   5  15   1        0.59        1.66      9.51 o 
   6  15   1        0.00       12.12     13.35 o 
  -5  16   1        0.05        8.86     12.33 o 
  -4  16   1        1.16        8.82     20.95 o 
  -3  16   1       11.00        9.79     12.55 o 
  -2  16   1       29.10       66.85     15.04 o 
  -1  16   1       47.43       46.10      9.14 o 
   0  16   1       43.49       32.63      7.74 o 
   1  16   1       80.65       78.20     11.71 o 
   2  16   1       34.74       39.35     10.43 o 
   3  16   1        1.17        3.48      7.97 o 
   4  16   1        0.07        1.63      8.78 o 
   5  16   1        1.33       11.72     10.44 o 
  -5  17   1        0.25       14.58     13.90 o 
  -4  17   1        0.13       -5.50     14.39 o 
  -3  17   1        0.44        8.31     14.91 o 
  -2  17   1        1.94        8.34     10.86 o 
  -1  17   1        5.56        7.83     26.99 o 
   0  17   1        1.01        4.25      7.18 o 
   1  17   1        0.07      -10.00     15.24 o 
   2  17   1        3.23       -3.60      9.49 o 
   3  17   1       13.01       25.60     25.53 o 
   4  17   1        2.79        6.67     11.82 o 
   5  17   1        1.23       -1.98     15.52 o 
  -4  18   1        0.25       18.43     14.60 o 
  -3  18   1        3.30        5.94     13.94 o 
  -2  18   1        2.75        3.06     12.75 o 
  -1  18   1        0.06        7.55     11.25 o 
   0  18   1        0.19       10.80     12.26 o 
   1  18   1        0.09       21.75     17.79 o 
   2  18   1       11.15        7.99     16.30 o 
   3  18   1       15.44        9.83     12.06 o 
   4  18   1       26.78       32.59     23.97 o 
  -3  19   1        0.17       15.71     22.65 o 
  -2  19   1        2.03       -7.41     13.84 o 
  -1  19   1        0.00       -0.57     18.59 o 
   1  19   1        0.02        7.06     24.32 o 
   2  19   1        0.17       13.87     12.32 o 
   3  19   1        0.22        4.21     12.08 o 
  -1  20   1        0.54       -1.60     21.70 o 
   1  20   1        0.24       41.09     27.27 o 
 -10   0   2        0.70       54.45     32.13 o 
  -8   0   2      197.57      175.99     44.49 o 
  -7   0   2        0.10        1.00      6.95 o 
  -6   0   2       26.06       23.68      5.49 o 
  -5   0   2       86.51       99.05     12.58 o 
  -4   0   2      396.84      411.73     44.86 o 
  -3   0   2      317.64      299.68     32.41 o 
  -2   0   2      368.95      337.46     36.51 o 
  -1   0   2    44159.15    39553.64   4193.46 o 
   0   0   2     1880.41     1847.03    196.04 o 
   1   0   2     4230.86     4253.95    451.09 o 
   2   0   2      526.77      545.63     58.39 o 
   3   0   2      653.05      588.56     63.13 o 
   4   0   2      141.10      107.80     13.52 o 
   5   0   2       10.22       12.09      3.86 o 
   6   0   2       29.04       28.29     11.80 o 
   7   0   2        3.40        2.54      7.36 o 
   8   0   2       11.93       -1.42     11.56 o 
   9   0   2        1.63       10.29     16.84 o 
 -10   1   2        0.16        3.02     28.17 o 
  -9   1   2       14.90        7.69     12.79 o 
  -8   1   2        2.24      -10.11     10.69 o 
  -7   1   2       27.35       38.50      9.50 o 
  -6   1   2      159.90      169.31     15.83 o 
  -5   1   2       67.04       68.60      6.87 o 
  -4   1   2       78.98       79.48      7.15 o 
  -3   1   2        9.21       10.26      1.88 o 
  -2   1   2      255.72      249.35     19.15 o 
  -1   1   2        1.31        4.08      0.91 o 
   0   1   2     2814.72     2581.35    193.96 o 
   1   1   2     1963.02     2008.56    150.91 o 
   2   1   2     1527.71     1567.35    117.59 o 
   3   1   2       78.72       91.85      8.00 o 
   4   1   2        1.43       -1.88      1.54 o 
   5   1   2        5.17        6.38      2.41 o 
   6   1   2        1.80       -1.34      3.08 o 
   7   1   2        8.12       14.70      7.12 o 
   8   1   2        0.10        0.77      8.23 o 
   9   1   2        0.67       10.14     11.98 o 
 -10   2   2        4.27        3.59     17.15 o 
  -9   2   2        2.05        8.50     12.53 o 
  -8   2   2        3.60       -5.08      6.86 o 
  -7   2   2       12.84       18.75      4.98 o 
  -6   2   2      108.82       97.72     11.64 o 
  -5   2   2        3.01        3.78      2.94 o 
  -4   2   2       37.28       39.55      6.16 o 
  -3   2   2      339.03      297.47     23.01 o 
  -2   2   2      311.51      262.81     22.37 o 
  -1   2   2      293.20      268.38     22.64 o 
   0   2   2     2769.69     2715.93    220.90 o 
   1   2   2    20771.78    20221.94   1681.93 o 
   2   2   2     2765.17     2481.98    186.16 o 
   3   2   2       71.87       65.93      6.02 o 
   4   2   2       12.09        8.71      3.91 o 
   5   2   2       61.15       82.43      7.81 o 
   6   2   2        0.01        1.22      3.70 o 
   7   2   2        0.01        3.95      6.87 o 
   8   2   2        2.78       12.32     12.40 o 
   9   2   2        0.98       10.79     11.86 o 
 -10   3   2        0.21       -2.87     21.30 o 
  -9   3   2        0.42       -2.91     12.32 o 
  -8   3   2        4.39        2.37      6.74 o 
  -7   3   2        7.16       13.81      5.67 o 
  -6   3   2       54.71       55.86      7.09 o 
  -5   3   2      377.70      359.01     34.37 o 
  -4   3   2     1390.73     1273.25     96.54 o 
  -3   3   2       79.60       92.02      8.97 o 
  -2   3   2     1765.85     1583.63    130.12 o 
  -1   3   2      433.44      429.81     32.74 o 
   0   3   2       10.53       13.20      1.70 o 
   1   3   2      449.70      423.89     34.67 o 
   2   3   2      374.35      315.60     26.83 o 
   3   3   2      316.15      305.09     23.86 o 
   4   3   2      116.51      134.17     11.23 o 
   5   3   2       25.45       21.57      4.03 o 
   6   3   2        0.84       -5.09      4.37 o 
   7   3   2        0.99        7.33      6.05 o 
   8   3   2        5.58        1.92      6.60 o 
   9   3   2        0.13       13.03     12.71 o 
 -10   4   2        0.01        1.79     16.75 o 
  -9   4   2        2.36        5.18      9.46 o 
  -8   4   2        0.00       -2.40      9.05 o 
  -7   4   2        0.34       -2.74      4.90 o 
  -6   4   2        4.35       -1.64      3.88 o 
  -5   4   2        9.67        9.40      3.15 o 
  -4   4   2      109.52      121.19     10.51 o 
  -3   4   2       52.40       57.40      6.13 o 
  -2   4   2     1029.48      942.88     78.14 o 
  -1   4   2      203.51      215.96     16.75 o 
   0   4   2      874.39      875.97     66.13 o 
   1   4   2      512.58      455.32     34.62 o 
   2   4   2      389.64      425.75     36.18 o 
   3   4   2     3533.62     3413.05    285.01 o 
   4   4   2     3256.43     2863.60    215.07 o 
   5   4   2        8.45       15.42      3.92 o 
   6   4   2        8.46       17.25      4.34 o 
   7   4   2        5.68        6.86      5.42 o 
   8   4   2        2.98      -11.80      7.86 o 
   9   4   2       11.39       46.93     16.72 o 
  -9   5   2        2.90       10.05     10.15 o 
  -8   5   2        0.28       -1.69      6.27 o 
  -7   5   2       12.49       18.62      6.13 o 
  -6   5   2      129.57      141.45     14.33 o 
  -5   5   2       34.61       37.66      5.22 o 
  -4   5   2     1216.64     1127.97     93.36 o 
  -3   5   2     1074.23     1015.56     76.89 o 
  -2   5   2     2993.68     3082.15    231.04 o 
  -1   5   2       80.93       83.71      7.92 o 
   0   5   2      232.97      208.06     16.15 o 
   1   5   2      144.28      152.56     12.30 o 
   2   5   2      273.22      275.47     21.44 o 
   3   5   2      888.43      852.11     72.13 o 
   4   5   2        9.87       12.83      3.13 o 
   5   5   2      312.27      309.86     31.08 o 
   6   5   2        1.55       13.06      6.48 o 
   7   5   2        1.67       15.35      5.95 o 
   8   5   2        1.98        3.29      7.91 o 
   9   5   2       12.84        7.97     10.35 o 
  -9   6   2        2.90       15.11     10.90 o 
  -8   6   2        0.83        7.25     10.82 o 
  -7   6   2       19.62        9.50      5.69 o 
  -6   6   2       35.35       37.28      7.28 o 
  -5   6   2       19.32       14.08      4.56 o 
  -4   6   2      256.46      248.29     22.14 o 
  -3   6   2      361.71      358.13     27.61 o 
  -2   6   2      553.37      550.62     41.40 o 
  -1   6   2        0.22        1.38      1.72 o 
   0   6   2      430.58      399.14     30.48 o 
   1   6   2      291.27      314.26     24.07 o 
   2   6   2      156.78      245.38     19.43 o 
   3   6   2      174.75      192.72     27.26 o 
   4   6   2        4.86        3.97      3.92 o 
   5   6   2      275.57      288.44     26.35 o 
   6   6   2      748.69      680.74     66.30 o 
   7   6   2        0.92        8.53      5.64 o 
   8   6   2        9.40        7.85      7.22 o 
   9   6   2        0.96       -3.00     13.77 o 
  -9   7   2        0.75        8.55     10.02 o 
  -8   7   2       21.06       36.98      9.18 o 
  -7   7   2        0.06        6.30      5.80 o 
  -6   7   2       42.78       39.00      7.65 o 
  -5   7   2       18.79       10.93      6.14 o 
  -4   7   2      274.45      264.70     22.94 o 
  -3   7   2       10.28       11.39      2.30 o 
  -2   7   2      212.20      225.63     18.25 o 
  -1   7   2      175.90      218.99     17.54 o 
   0   7   2     4220.34     4178.85    343.94 o 
   1   7   2        5.00       10.97      2.19 o 
   2   7   2       15.79       18.28      2.80 o 
   3   7   2       88.96       95.26      9.78 o 
   4   7   2        0.26        3.14      2.84 o 
   5   7   2      155.29      128.33     13.29 o 
   6   7   2       71.09       80.98     11.49 o 
   7   7   2      366.56      375.10     44.16 o 
   8   7   2       77.61       81.33     15.18 o 
   9   7   2        0.75        4.38      9.69 o 
  -9   8   2        3.44       -8.23      8.37 o 
  -8   8   2       46.36       48.88     17.35 o 
  -7   8   2       49.15       38.26      9.47 o 
  -6   8   2       56.06       77.39     11.29 o 
  -5   8   2        1.99        2.50      6.94 o 
  -4   8   2       62.05       80.16      8.59 o 
  -3   8   2       88.39      113.35     10.18 o 
  -2   8   2      328.74      334.98     26.42 o 
  -1   8   2      756.99      828.96     62.86 o 
   0   8   2      760.80      766.71     58.34 o 
   1   8   2       78.44       74.87      7.03 o 
   2   8   2        1.08        5.41      2.07 o 
   3   8   2        2.78        1.46      2.38 o 
   4   8   2        8.50        7.89      3.27 o 
   5   8   2        1.74       10.64      5.17 o 
   6   8   2       23.43       42.18     15.95 o 
   7   8   2       16.95       14.99      6.80 o 
   8   8   2      106.71       98.62     19.05 o 
   9   8   2        6.23       23.22     13.79 o 
  -9   9   2        0.71        7.39      8.62 o 
  -8   9   2        1.51        0.54      7.25 o 
  -7   9   2       13.19       23.33     13.31 o 
  -6   9   2       46.55       56.43     18.18 o 
  -5   9   2       54.45       49.08     10.03 o 
  -4   9   2        0.87        1.42      3.32 o 
  -3   9   2      198.80      200.23     18.44 o 
  -2   9   2     1422.15     1419.07    107.39 o 
  -1   9   2       28.25       26.21      3.45 o 
   0   9   2        0.80        2.61      2.31 o 
   1   9   2       97.74      102.58      9.33 o 
   2   9   2       57.86       60.57      6.08 o 
   3   9   2        4.66        6.12      3.16 o 
   4   9   2       62.19       47.96      6.78 o 
   5   9   2      367.25      350.39     36.30 o 
   6   9   2       21.61        7.70      6.20 o 
   7   9   2        7.75        0.08      6.32 o 
   8   9   2       28.07       40.35     10.62 o 
  -8  10   2        3.25        8.82      8.29 o 
  -7  10   2        0.82       -7.08      6.71 o 
  -6  10   2        3.74       11.32      6.31 o 
  -5  10   2       31.59       37.39      7.92 o 
  -4  10   2      157.86      160.18     15.44 o 
  -3  10   2      104.24       96.62     10.30 o 
  -2  10   2       36.87       38.56      4.87 o 
  -1  10   2        0.08        1.00      2.73 o 
   0  10   2       55.65       59.11      6.09 o 
   1  10   2        7.86        7.55      2.84 o 
   2  10   2        0.57       -3.41      2.27 o 
   3  10   2       26.42       21.88      6.97 o 
   4  10   2      173.32      189.18     20.81 o 
   5  10   2       84.88       98.90     13.14 o 
   6  10   2       11.35       20.03      8.63 o 
   7  10   2        1.67        8.80      7.71 o 
   8  10   2        0.63        9.31      8.70 o 
  -8  11   2        4.21       -1.81      8.32 o 
  -7  11   2        0.04        8.59      7.62 o 
  -6  11   2        9.31       15.49      6.71 o 
  -5  11   2        9.66       20.16      7.27 o 
  -4  11   2      189.74      192.11     21.29 o 
  -3  11   2      297.75      319.19     28.45 o 
  -2  11   2        3.50        4.87      2.84 o 
  -1  11   2       56.06       69.60      7.27 o 
   0  11   2        1.90        0.01      2.28 o 
   1  11   2       28.51       34.28      4.49 o 
   2  11   2       69.27       88.65      9.96 o 
   3  11   2      115.97      108.28     11.86 o 
   4  11   2       26.53       28.97      6.83 o 
   5  11   2        1.09       -7.34      4.97 o 
   6  11   2        5.67        5.90      6.79 o 
   7  11   2        2.57       -8.84      8.03 o 
   8  11   2        0.35       10.34      8.29 o 
  -8  12   2        0.81       13.97      9.36 o 
  -7  12   2        0.14        2.61      8.30 o 
  -6  12   2        1.76        8.88      6.93 o 
  -5  12   2        3.96       -0.43      6.86 o 
  -4  12   2        2.62        1.60      5.27 o 
  -3  12   2       93.15       97.81     11.01 o 
  -2  12   2      141.72      159.82     15.89 o 
  -1  12   2       38.73       38.34      5.10 o 
   0  12   2       15.83       18.86      3.78 o 
   1  12   2        5.34       11.52      3.49 o 
   2  12   2      185.36      182.32     17.90 o 
   3  12   2       77.70       82.94      9.86 o 
   4  12   2        0.06       -4.43      7.76 o 
   5  12   2        0.91        3.90      6.50 o 
   6  12   2        0.20       -3.69      8.16 o 
   7  12   2        0.49       11.15     10.37 o 
  -7  13   2       10.94        5.27      9.89 o 
  -6  13   2       30.92       14.62      9.61 o 
  -5  13   2        4.72        3.55      9.29 o 
  -4  13   2        0.50        7.65      6.98 o 
  -3  13   2       15.98       14.10      7.15 o 
  -2  13   2      111.92      110.20     13.48 o 
  -1  13   2      153.30      146.15     14.66 o 
   0  13   2        3.14        4.23      6.36 o 
   1  13   2       30.16       27.89      9.22 o 
   2  13   2        3.87       -3.26      6.71 o 
   3  13   2        4.47       -1.52      9.44 o 
   4  13   2        4.42       11.29      6.50 o 
   5  13   2        5.16        6.67      7.77 o 
   6  13   2        0.86       -6.06      8.72 o 
   7  13   2        2.81       26.55     11.67 o 
  -7  14   2        0.58        5.76     10.40 o 
  -6  14   2        0.39       -1.72      9.67 o 
  -5  14   2        0.50       17.07     11.27 o 
  -4  14   2        3.67        5.18      7.71 o 
  -3  14   2        0.41       -0.57      6.38 o 
  -2  14   2        0.01        4.01      5.62 o 
  -1  14   2      102.65      102.66     11.54 o 
   0  14   2       14.25       19.25      6.28 o 
   1  14   2        0.96        8.98      5.35 o 
   2  14   2        5.47       10.91      6.38 o 
   3  14   2        1.43       11.74      6.77 o 
   4  14   2        4.21        4.22      7.14 o 
   5  14   2        0.00        5.36      8.30 o 
   6  14   2        0.89        2.91     10.35 o 
   7  14   2        2.95       -3.21     16.56 o 
  -6  15   2        1.23       -6.26     12.37 o 
  -5  15   2        0.05       -2.95     12.08 o 
  -4  15   2        0.01        9.71      8.52 o 
  -3  15   2        0.15       -9.92      6.61 o 
  -2  15   2        0.64        0.42      6.00 o 
  -1  15   2        7.64        6.75      5.75 o 
   0  15   2      104.66      134.60     16.07 o 
   1  15   2       10.47       18.45      6.70 o 
   2  15   2        3.22        6.10      6.68 o 
   3  15   2        0.17        3.17      7.13 o 
   4  15   2        0.30       17.40      8.71 o 
   5  15   2        0.00       13.39      9.38 o 
   6  15   2        0.66       13.15     10.62 o 
  -6  16   2        5.09       -5.74     13.72 o 
  -5  16   2        0.15       17.96     11.14 o 
  -4  16   2        0.50       -0.08      9.52 o 
  -3  16   2        0.00        6.33      8.70 o 
  -2  16   2        1.15        7.33      7.66 o 
  -1  16   2        8.51       14.20      7.05 o 
   0  16   2        0.98        7.41      5.64 o 
   1  16   2       37.82       46.46      9.08 o 
   2  16   2        2.38       10.76      7.53 o 
   3  16   2       14.63       13.41      8.49 o 
   4  16   2        0.30       10.70      9.24 o 
   5  16   2        1.34       17.44     10.44 o 
  -5  17   2        0.00       21.53     13.88 o 
  -4  17   2        0.34        1.08     14.48 o 
  -3  17   2        1.16        1.35     10.04 o 
  -2  17   2        4.96       18.41      9.58 o 
  -1  17   2        0.41        0.44      6.82 o 
   0  17   2        0.48        7.44      6.27 o 
   1  17   2        0.54       -2.25      5.79 o 
   2  17   2       34.15       58.80     12.84 o 
   3  17   2        5.46        4.36      9.51 o 
   4  17   2        0.90      -13.02      8.68 o 
   5  17   2        0.62        2.41     16.84 o 
  -4  18   2        4.70       20.90     22.60 o 
  -3  18   2        1.61        5.80     14.53 o 
  -2  18   2        6.32       14.76     12.86 o 
  -1  18   2        0.10      -21.09     14.06 o 
   0  18   2        0.74       -7.39     11.56 o 
   1  18   2        0.19       -5.63     10.39 o 
   2  18   2       21.46       37.49     14.62 o 
   3  18   2       27.33       54.38     17.44 o 
   4  18   2        2.19      -17.34     11.56 o 
  -3  19   2        0.79        7.53     37.60 o 
  -2  19   2        0.28       13.15     14.51 o 
  -1  19   2        0.59        6.89     19.49 o 
   0  19   2        0.01       -5.74     13.42 o 
   1  19   2        0.73       13.84     12.84 o 
   2  19   2        0.28        0.37     16.04 o 
   3  19   2        0.25       -7.27     13.02 o 
 -10   1   3        0.01        5.56     19.61 o 
  -9   1   3        4.17        9.58     19.16 o 
  -8   1   3       14.59       16.07      6.78 o 
  -7   1   3       70.10       62.99      9.52 o 
  -6   1   3       63.88       70.37     11.21 o 
  -5   1   3       31.81       38.73      5.70 o 
  -4   1   3      355.34      324.19     25.23 o 
  -3   1   3       20.42       14.34      3.64 o 
  -2   1   3     1267.82     1181.00     89.03 o 
  -1   1   3     1315.09     1149.47     86.77 o 
   0   1   3     1175.19     1137.22     85.75 o 
   1   1   3       21.32       30.27      3.26 o 
   2   1   3        1.36        3.67      2.50 o 
   3   1   3      188.05      210.17     16.97 o 
   4   1   3       16.04       20.99      3.06 o 
   5   1   3        7.62       10.06      3.30 o 
   6   1   3        9.03       14.26      5.12 o 
   7   1   3        8.51       17.71      6.17 o 
   8   1   3        0.99        5.57      7.54 o 
   9   1   3        0.08        0.35     11.98 o 
 -10   2   3        1.33        8.59     27.08 o 
  -9   2   3        0.08        9.11     14.29 o 
  -8   2   3        4.79        8.74      7.47 o 
  -7   2   3       45.37       45.77      8.11 o 
  -6   2   3      189.72      190.09     17.99 o 
  -5   2   3       39.24       36.17      4.30 o 
  -4   2   3      166.56      144.01     11.98 o 
  -3   2   3      478.58      469.42     35.72 o 
  -2   2   3      741.35      707.53     53.60 o 
  -1   2   3      136.72      136.44     11.80 o 
   0   2   3      394.84      358.28     27.13 o 
   1   2   3     9472.51     9026.27    751.36 o 
   2   2   3        5.12        9.43      1.60 o 
   3   2   3      300.88      327.18     25.37 o 
   4   2   3       12.66        6.10      3.08 o 
   5   2   3       39.71       30.34      4.98 o 
   6   2   3        3.29        3.85      5.95 o 
   7   2   3        0.96        0.80      4.88 o 
   8   2   3        0.35       -0.06      7.17 o 
   9   2   3        0.79       -5.35     21.16 o 
 -10   3   3        0.68       -0.35     20.12 o 
  -9   3   3        0.81       -4.95      9.69 o 
  -8   3   3        0.01       -5.12      6.71 o 
  -7   3   3        6.79        0.35      5.58 o 
  -6   3   3       50.80       49.89     10.64 o 
  -5   3   3      198.17      208.26     20.96 o 
  -4   3   3      125.09      109.14      9.39 o 
  -3   3   3     1323.97     1240.04    102.46 o 
  -2   3   3      188.51      189.51     16.35 o 
  -1   3   3        4.71        4.12      1.13 o 
   0   3   3      284.99      262.22     21.90 o 
   1   3   3       97.50       88.25      7.29 o 
   2   3   3      151.13      148.34     13.64 o 
   3   3   3      349.30      352.55     30.46 o 
   4   3   3      858.60      858.10     71.60 o 
   5   3   3       13.40       17.97      4.06 o 
   6   3   3        0.29        2.55      3.69 o 
   7   3   3        3.08        1.99      7.12 o 
   8   3   3        0.38       -5.93      7.24 o 
   9   3   3        1.12       19.36     13.78 o 
 -10   4   3        0.26       -0.47     17.32 o 
  -9   4   3        0.28       -2.43     11.11 o 
  -8   4   3        1.79       -6.90      6.58 o 
  -7   4   3        2.73       -2.90      4.41 o 
  -6   4   3       17.23       14.62      4.16 o 
  -5   4   3       94.39       88.61      9.48 o 
  -4   4   3        4.73       10.84      2.81 o 
  -3   4   3       91.21      100.01      9.74 o 
  -2   4   3      818.85      763.59     57.68 o 
  -1   4   3       27.60       33.12      3.38 o 
   0   4   3       21.38       22.79      2.81 o 
   1   4   3      159.72      167.35     13.28 o 
   2   4   3        2.51        3.07      2.03 o 
   3   4   3     6985.16     6794.53    564.44 o 
   4   4   3      662.41      683.39     58.09 o 
   5   4   3      126.42      136.03     13.76 o 
   6   4   3        2.94       11.22      4.26 o 
   7   4   3        1.59        3.39      5.99 o 
   8   4   3        6.30        9.91      7.69 o 
   9   4   3        4.72        1.32     12.69 o 
 -10   5   3        1.46       33.03     20.34 o 
  -9   5   3        3.72        5.58      9.46 o 
  -8   5   3        0.61        7.01      8.07 o 
  -7   5   3       12.57       15.23      6.00 o 
  -6   5   3       25.85       21.01      4.72 o 
  -5   5   3        1.00        2.73      3.14 o 
  -4   5   3       23.42       26.96      4.01 o 
  -3   5   3     1359.13     1390.97    115.40 o 
  -2   5   3      261.45      277.78     21.60 o 
  -1   5   3      725.54      731.33     55.48 o 
   0   5   3      357.22      406.75     30.93 o 
   1   5   3       15.51       15.56      2.39 o 
   2   5   3     1351.03     1437.33    119.77 o 
   3   5   3      143.47      155.82     15.84 o 
   4   5   3        8.00       12.49      3.32 o 
   5   5   3       24.79       25.40      5.06 o 
   6   5   3      105.56      110.38     12.12 o 
   7   5   3        0.17        9.05      6.41 o 
   8   5   3        2.88        3.17      8.88 o 
   9   5   3       41.25       75.24     16.18 o 
  -9   6   3        2.72        2.56      9.43 o 
  -8   6   3        0.86       -2.07      6.18 o 
  -7   6   3       76.60      101.67     16.21 o 
  -6   6   3      114.25      121.78     13.21 o 
  -5   6   3       10.55       14.75      4.70 o 
  -4   6   3       85.13       91.93      9.43 o 
  -3   6   3       76.51       96.33      9.45 o 
  -2   6   3      376.42      402.59     31.00 o 
  -1   6   3      205.90      224.24     17.70 o 
   0   6   3      137.45      141.39     11.54 o 
   1   6   3     1512.90     1644.38    137.36 o 
   2   6   3       14.41       22.91      2.90 o 
   3   6   3        3.38        4.66      2.43 o 
   4   6   3       25.61       27.08      6.76 o 
   5   6   3      579.96      513.24     44.82 o 
   6   6   3      428.84      383.66     39.41 o 
   7   6   3        0.00        3.71      5.58 o 
   8   6   3        5.10        7.51     11.92 o 
   9   6   3        4.25       19.63     11.41 o 
  -9   7   3        2.76       -9.17      8.96 o 
  -8   7   3        6.59       15.19      7.51 o 
  -7   7   3        6.33        4.54      5.56 o 
  -6   7   3        0.04       -0.23      5.02 o 
  -5   7   3       26.58       28.29      4.95 o 
  -4   7   3        0.33       -0.81      2.78 o 
  -3   7   3        2.26        1.43      2.22 o 
  -2   7   3      499.16      563.52     42.67 o 
  -1   7   3       44.25       55.73      5.43 o 
   0   7   3       93.92      128.84     10.88 o 
   1   7   3       10.33        7.28      2.02 o 
   2   7   3       22.93       24.61      5.13 o 
   3   7   3        5.61        4.00      2.72 o 
   4   7   3        0.32        2.04      3.09 o 
   5   7   3      129.52      121.96     14.28 o 
   6   7   3       11.52       13.38      6.83 o 
   7   7   3       18.41       25.93      7.75 o 
   8   7   3       10.64       16.45      8.34 o 
   9   7   3        0.77       16.36     13.05 o 
  -9   8   3       10.08       -1.60      9.30 o 
  -8   8   3        1.37       -5.55      6.95 o 
  -7   8   3       36.24       35.00      8.03 o 
  -6   8   3        2.40        4.15      5.18 o 
  -5   8   3        0.22       -0.04      3.67 o 
  -4   8   3        1.94        4.83      3.05 o 
  -3   8   3       82.32       90.61      9.24 o 
  -2   8   3       83.81       68.76      6.48 o 
  -1   8   3       74.28       79.61      7.35 o 
   0   8   3       43.12       45.88      4.93 o 
   1   8   3        0.04        3.26      1.96 o 
   2   8   3        2.86        0.64      2.51 o 
   3   8   3        0.64       -2.27      3.14 o 
   4   8   3        0.53       -0.35      3.03 o 
   5   8   3        5.85        6.34      5.49 o 
   6   8   3       84.68       91.94     12.73 o 
   7   8   3        3.18        6.06      6.59 o 
   8   8   3       74.64       70.59     12.21 o 
  -9   9   3        0.38        4.43      8.80 o 
  -8   9   3        0.37       -1.45      7.42 o 
  -7   9   3        2.03       -4.02      5.81 o 
  -6   9   3        0.01       -6.62      6.00 o 
  -5   9   3        8.03        9.14      5.23 o 
  -4   9   3        9.96        8.49      3.46 o 
  -3   9   3      247.86      259.59     23.49 o 
  -2   9   3      181.66      177.52     15.00 o 
  -1   9   3       11.85       17.81      3.00 o 
   0   9   3      214.72      213.12     17.58 o 
   1   9   3      128.37      176.01     14.55 o 
   2   9   3      327.48      335.80     30.05 o 
   3   9   3        0.05       -0.77      2.77 o 
   4   9   3       46.09       55.38      7.53 o 
   5   9   3       40.03       28.02      6.93 o 
   6   9   3        0.75        0.94      5.87 o 
   7   9   3       42.30       34.87     12.54 o 
   8   9   3        9.38       10.82      8.62 o 
  -8  10   3        1.16       -0.06      8.18 o 
  -7  10   3        0.59       -8.20      7.51 o 
  -6  10   3       28.12       42.89     13.75 o 
  -5  10   3       96.05       88.16     12.19 o 
  -4  10   3        1.04        7.18      3.83 o 
  -3  10   3       40.76       39.65      7.59 o 
  -2  10   3       32.68       41.61      5.90 o 
  -1  10   3        1.50        3.35      2.36 o 
   0  10   3        0.80        0.88      2.15 o 
   1  10   3       60.63       83.13      8.76 o 
   2  10   3       88.52       77.75      9.03 o 
   3  10   3       23.46       20.10      5.12 o 
   4  10   3      108.17      114.74     14.01 o 
   5  10   3       43.07       58.73      9.75 o 
   6  10   3        6.00       18.95      7.89 o 
   7  10   3        0.09       12.07      7.77 o 
   8  10   3        3.15       13.70     10.42 o 
  -8  11   3        0.12        4.94      9.61 o 
  -7  11   3        0.45       -3.98      7.43 o 
  -6  11   3        8.26        1.28      7.17 o 
  -5  11   3      145.43      132.33     16.46 o 
  -4  11   3        2.60       -0.78      4.55 o 
  -3  11   3        2.12       -2.41      4.17 o 
  -2  11   3        7.89        7.92      4.57 o 
  -1  11   3        4.90       -0.52      3.50 o 
   0  11   3       98.33      107.34     10.81 o 
   1  11   3        2.12        1.17      3.12 o 
   2  11   3        3.83       -2.42      4.10 o 
   3  11   3        5.04       12.62      5.35 o 
   4  11   3       41.61       36.44      8.77 o 
   5  11   3        0.74       -5.08      6.38 o 
   6  11   3        0.31        4.80      8.45 o 
   7  11   3        2.31       -6.93      8.60 o 
   8  11   3        0.06        6.93     13.51 o 
  -8  12   3        0.01       -2.15     13.94 o 
  -7  12   3        0.21        1.74      9.11 o 
  -6  12   3        3.54        1.07     10.23 o 
  -5  12   3       10.47       11.91      7.97 o 
  -4  12   3        1.81        3.85      6.76 o 
  -3  12   3      169.87      189.69     20.46 o 
  -2  12   3       29.26       23.64      5.94 o 
  -1  12   3        0.31        1.28      4.14 o 
   0  12   3       16.86       15.00      5.92 o 
   1  12   3        8.45       11.32      4.66 o 
   2  12   3       68.32       48.52     10.79 o 
   3  12   3       50.86       50.19      8.91 o 
   4  12   3       13.61       12.34      8.03 o 
   5  12   3        0.07        0.37      7.96 o 
   6  12   3        0.67       -2.71      8.94 o 
   7  12   3        0.04       -6.87      9.52 o 
  -7  13   3        6.97        7.99     10.46 o 
  -6  13   3        2.34       -0.81      8.17 o 
  -5  13   3        2.61       -2.92      7.01 o 
  -4  13   3       18.68       14.75      7.72 o 
  -3  13   3       39.73       39.21      8.94 o 
  -2  13   3       28.92       24.23      8.04 o 
  -1  13   3       58.13       58.63      7.99 o 
   0  13   3        2.16        2.05      4.17 o 
   1  13   3       10.25        1.50      4.26 o 
   2  13   3        4.15        1.66      4.67 o 
   3  13   3        0.37        3.24      5.30 o 
   4  13   3        0.46       -9.90     11.70 o 
   5  13   3        0.99        6.85      8.09 o 
   6  13   3        6.90        3.02     10.19 o 
   7  13   3        0.55        4.79     10.47 o 
  -7  14   3        4.80       19.79     10.81 o 
  -6  14   3        0.25       11.16     11.08 o 
  -5  14   3        1.04        0.03      8.88 o 
  -4  14   3        1.88       11.70      9.99 o 
  -3  14   3        1.73        2.59      9.81 o 
  -2  14   3        0.08        6.18      6.02 o 
  -1  14   3       97.22      101.80     13.27 o 
   0  14   3       91.13       85.36     10.23 o 
   1  14   3        7.23       12.19      5.67 o 
   2  14   3       26.13       27.37      6.93 o 
   3  14   3        2.14        5.46      7.27 o 
   4  14   3        0.44        5.91      7.39 o 
   5  14   3        1.94        4.71      8.79 o 
   6  14   3        1.15        2.80      9.36 o 
  -6  15   3        2.68       13.49     14.18 o 
  -5  15   3        1.29        3.78      9.34 o 
  -4  15   3        0.33       28.53     10.08 o 
  -3  15   3        0.00       15.39      8.45 o 
  -2  15   3        0.06       11.12      6.50 o 
  -1  15   3       39.92       32.68      8.08 o 
   0  15   3       69.40       63.29     10.44 o 
   1  15   3       32.51       28.91      8.43 o 
   2  15   3        0.32        0.28      6.15 o 
   3  15   3        3.77        0.55     12.79 o 
   4  15   3        0.21       -2.62      8.32 o 
   5  15   3        0.55        5.91      9.52 o 
   6  15   3        0.03       -5.68     10.49 o 
  -6  16   3        0.66       24.96     20.34 o 
  -5  16   3        0.02       -4.76     10.59 o 
  -4  16   3        0.00       -2.01      8.89 o 
  -3  16   3        2.19        1.36     10.60 o 
  -2  16   3        3.39       15.58      7.52 o 
  -1  16   3        0.86        5.27      8.47 o 
   0  16   3       13.40       10.74      6.72 o 
   1  16   3       27.15       18.05      6.58 o 
   2  16   3        3.63        2.36      7.25 o 
   3  16   3        9.60        0.63      8.14 o 
   4  16   3        1.18       13.29      9.50 o 
   5  16   3        0.13        6.59      9.14 o 
  -5  17   3        0.09      -11.98     10.83 o 
  -4  17   3        3.04       17.03     12.09 o 
  -3  17   3        5.29       -2.60      9.57 o 
  -2  17   3       25.78       25.92     10.01 o 
  -1  17   3        0.32        1.02     11.58 o 
   0  17   3        0.02       20.68      9.48 o 
   1  17   3        5.46        5.75      6.71 o 
   2  17   3       22.17       27.79     10.28 o 
   3  17   3        3.96       -2.71      8.60 o 
   4  17   3        0.88        3.12      9.58 o 
  -4  18   3        0.16        0.59     14.63 o 
  -3  18   3        0.12        6.61     11.37 o 
  -2  18   3        0.46        9.39     10.48 o 
  -1  18   3        0.02       18.09     10.66 o 
   0  18   3        0.57        8.12      9.53 o 
   1  18   3        1.05        7.17      8.68 o 
   2  18   3        3.18       25.41     10.47 o 
   3  18   3       19.79       27.22     10.80 o 
  -3  19   3        0.98       15.05     16.16 o 
  -2  19   3        0.53      -16.75     19.39 o 
  -1  19   3        0.20        2.59     19.82 o 
   0  19   3        0.21       34.05     16.32 o 
   1  19   3        1.03       56.81     28.21 o 
   2  19   3        0.03      -10.07     11.48 o 
 -10   0   4        0.16       20.24     29.87 o 
  -9   0   4        1.43      -13.26     17.03 o 
  -8   0   4       15.61       30.48     11.33 o 
  -7   0   4        2.67       -4.99      6.82 o 
  -6   0   4       27.54       35.21      9.28 o 
  -5   0   4       55.86       61.45      8.85 o 
  -4   0   4       57.88       61.63      8.25 o 
  -3   0   4      243.75      255.29     28.48 o 
  -2   0   4     1499.11     1448.99    153.72 o 
  -1   0   4      955.89      769.10     82.32 o 
   0   0   4      641.57      637.87     68.35 o 
   1   0   4      769.85      710.75     76.17 o 
   2   0   4     1458.53     1468.01    156.74 o 
   3   0   4     1492.30     1274.22    135.43 o 
   4   0   4      109.93       98.23     12.49 o 
   5   0   4       75.28       53.84     11.74 o 
   6   0   4       27.98       30.72      9.71 o 
   7   0   4       97.86      108.85     20.75 o 
   8   0   4       21.33       27.33     17.81 o 
   9   0   4        0.25      -11.61     17.41 o 
 -10   1   4        0.13        6.22     17.67 o 
  -9   1   4        1.28       23.68     11.08 o 
  -8   1   4        0.16        9.16      6.36 o 
  -7   1   4       10.50        5.35      5.85 o 
  -6   1   4       77.79       83.19     10.26 o 
  -5   1   4       56.70       72.96     12.33 o 
  -4   1   4        1.69        1.06      1.81 o 
  -3   1   4       57.79       52.93      5.09 o 
  -2   1   4      191.31      189.44     15.02 o 
  -1   1   4     2487.75     2273.09    170.81 o 
   0   1   4     3813.50     3604.28    296.08 o 
   1   1   4      611.14      570.80     42.91 o 
   2   1   4      972.92      828.27     62.58 o 
   3   1   4        0.00        6.40      1.94 o 
   4   1   4        9.69        8.64      2.38 o 
   5   1   4       47.55       66.11      9.47 o 
   6   1   4       43.09       54.02      8.84 o 
   7   1   4       18.82       13.69      6.15 o 
   8   1   4        3.31        9.36     13.54 o 
   9   1   4        0.26        9.54     12.62 o 
 -10   2   4        0.05       -9.73     17.33 o 
  -9   2   4        3.20        7.86     10.52 o 
  -8   2   4        0.30        3.07      6.59 o 
  -7   2   4       10.47        2.89      5.34 o 
  -6   2   4        0.83        3.99      3.25 o 
  -5   2   4        0.62        3.10      2.63 o 
  -4   2   4        6.82        4.46      1.87 o 
  -3   2   4      186.88      156.87     12.85 o 
  -2   2   4      520.77      498.08     37.97 o 
  -1   2   4       74.58       86.38      8.01 o 
   0   2   4     1705.98     1690.95    139.32 o 
   1   2   4      215.48      205.25     18.06 o 
   2   2   4      522.05      526.27     40.17 o 
   3   2   4      971.22      954.14     72.53 o 
   4   2   4      393.22      403.08     35.37 o 
   5   2   4      501.32      503.96     44.04 o 
   6   2   4       49.59       48.64      8.26 o 
   7   2   4        0.00        2.62      5.18 o 
   8   2   4        0.26        5.05      7.88 o 
   9   2   4        0.47        0.45     11.82 o 
 -10   3   4        0.19       19.42     20.37 o 
  -9   3   4        2.13        8.54     19.34 o 
  -8   3   4        4.36       -1.56      6.30 o 
  -7   3   4        1.46        0.81      4.85 o 
  -6   3   4        1.36        3.78      3.21 o 
  -5   3   4      390.32      362.01     31.73 o 
  -4   3   4       39.13       45.93      5.53 o 
  -3   3   4       22.94       27.53      3.79 o 
  -2   3   4      739.51      700.30     53.00 o 
  -1   3   4      119.39      130.81     10.56 o 
   0   3   4        2.08        1.09      1.79 o 
   1   3   4        1.15        3.25      2.52 o 
   2   3   4       36.01       31.35      3.35 o 
   3   3   4      150.87      163.26     14.92 o 
   4   3   4      425.37      421.50     36.29 o 
   5   3   4        4.35        2.68      3.24 o 
   6   3   4        1.62        6.90      4.27 o 
   7   3   4        0.32       -5.27      5.04 o 
   8   3   4        0.19        0.20      7.31 o 
   9   3   4        3.72        3.34     10.53 o 
 -10   4   4        2.50        5.61     18.35 o 
  -9   4   4        0.12       -1.39      9.78 o 
  -8   4   4        4.93       -4.02      7.21 o 
  -7   4   4        0.38        6.82      5.13 o 
  -6   4   4       40.38       45.77      6.38 o 
  -5   4   4      714.95      678.11     56.70 o 
  -4   4   4     1575.42     1574.82    130.47 o 
  -3   4   4      649.01      622.60     52.02 o 
  -2   4   4        9.24        4.49      1.85 o 
  -1   4   4      549.07      590.07     44.69 o 
   0   4   4      541.60      585.43     48.25 o 
   1   4   4     1543.50     1432.28    107.69 o 
   2   4   4      743.98      697.76     58.68 o 
   3   4   4      134.18      160.55     14.62 o 
   4   4   4      269.51      259.43     23.73 o 
   5   4   4       69.84       75.23      8.59 o 
   6   4   4       22.76       24.00      5.68 o 
   7   4   4        0.13        0.69      6.34 o 
   8   4   4       11.15        3.45      9.77 o 
   9   4   4        0.11        5.12     11.13 o 
  -9   5   4        2.18        8.77     10.18 o 
  -8   5   4        0.08        4.41      7.25 o 
  -7   5   4        0.65        0.72      4.13 o 
  -6   5   4        2.94       10.76      4.58 o 
  -5   5   4       11.61        5.47      3.18 o 
  -4   5   4       69.18       75.06      8.05 o 
  -3   5   4      548.67      581.91     48.59 o 
  -2   5   4       16.66       18.29      2.51 o 
  -1   5   4      177.85      186.92     16.39 o 
   0   5   4      205.76      198.02     16.99 o 
   1   5   4      836.79      836.51     63.21 o 
   2   5   4      914.25      872.71     73.68 o 
   3   5   4      149.60      143.43     13.91 o 
   4   5   4        0.28        3.43      2.93 o 
   5   5   4        0.81       -4.52      3.01 o 
   6   5   4       35.71       20.71      5.32 o 
   7   5   4        0.28        4.86      6.37 o 
   8   5   4       10.31       24.34     13.41 o 
   9   5   4       15.56       33.71     30.28 o 
  -9   6   4        0.27        8.32     11.99 o 
  -8   6   4        8.16       24.41     13.43 o 
  -7   6   4       45.27       38.48      7.84 o 
  -6   6   4      196.68      223.35     21.24 o 
  -5   6   4       55.21       41.37      8.52 o 
  -4   6   4       53.07       52.52     10.84 o 
  -3   6   4        0.28       -0.98      2.00 o 
  -2   6   4      385.07      433.04     33.37 o 
  -1   6   4     1116.96     1159.35     95.41 o 
   0   6   4      384.74      391.00     32.80 o 
   1   6   4     1801.01     1762.18    132.52 o 
   2   6   4       76.11       68.71      6.31 o 
   3   6   4       81.19       84.65      9.82 o 
   4   6   4       55.25       66.52      9.94 o 
   5   6   4      443.57      377.88     37.56 o 
   6   6   4        0.37       10.78      6.63 o 
   7   6   4        2.02        1.68      5.72 o 
   8   6   4        2.35        9.80      9.94 o 
   9   6   4        4.48       -5.35     17.15 o 
  -9   7   4        0.62        6.40      9.91 o 
  -8   7   4       30.45       34.68      8.94 o 
  -7   7   4        7.26        0.45      5.30 o 
  -6   7   4       13.17       24.12      5.57 o 
  -5   7   4       14.48       22.47      5.08 o 
  -4   7   4        7.34       10.79      3.30 o 
  -3   7   4       30.39       25.25      4.09 o 
  -2   7   4      891.29      845.64     64.13 o 
  -1   7   4     4737.33     5018.18    377.19 o 
   0   7   4     1402.42     1462.82    110.61 o 
   1   7   4      200.40      239.20     19.18 o 
   2   7   4       20.06       23.23      5.90 o 
   3   7   4        9.94        0.31      6.35 o 
   4   7   4        0.49        5.18      3.10 o 
   5   7   4        2.45       10.48      4.40 o 
   6   7   4       33.18       31.46      7.35 o 
   7   7   4       17.03       23.83     16.35 o 
   8   7   4       28.91       28.40     11.40 o 
  -9   8   4       18.89       24.96     11.61 o 
  -8   8   4       26.94       20.04      8.46 o 
  -7   8   4        5.55       -7.00      6.23 o 
  -6   8   4       15.14       15.07      5.92 o 
  -5   8   4       15.27        7.10      3.95 o 
  -4   8   4       38.36       35.57      5.49 o 
  -3   8   4       35.75       31.03      5.85 o 
  -2   8   4       18.79       22.39      3.26 o 
  -1   8   4      492.45      516.44     39.64 o 
   0   8   4       89.09       96.13      8.56 o 
   1   8   4      232.76      241.41     19.36 o 
   2   8   4      126.56      113.53     11.35 o 
   3   8   4        0.95        3.30      2.91 o 
   4   8   4       12.25       14.25      4.08 o 
   5   8   4        0.86       -1.32      3.97 o 
   6   8   4        6.19       12.26      7.98 o 
   7   8   4      170.89      179.88     21.29 o 
   8   8   4        9.08        4.90      9.92 o 
  -9   9   4        1.60        3.42     10.09 o 
  -8   9   4        5.26       11.53      8.46 o 
  -7   9   4        2.17        0.16      6.35 o 
  -6   9   4       10.41       16.75      6.23 o 
  -5   9   4       11.09       15.64      5.09 o 
  -4   9   4       47.57       55.39      7.00 o 
  -3   9   4      318.89      300.51     26.06 o 
  -2   9   4      278.25      311.46     24.67 o 
  -1   9   4        3.36        2.52      2.47 o 
   0   9   4      186.79      222.66     19.68 o 
   1   9   4      403.33      435.05     36.32 o 
   2   9   4       82.02       91.35      9.67 o 
   3   9   4        4.05        2.82      3.25 o 
   4   9   4       24.20       14.78      4.72 o 
   5   9   4        1.56       10.29      5.58 o 
   6   9   4        0.14        2.86      5.84 o 
   7   9   4       13.79       22.51     10.05 o 
   8   9   4        1.98       -2.14      9.46 o 
  -8  10   4        0.25       -0.98      9.45 o 
  -7  10   4        0.28        0.02      7.82 o 
  -6  10   4       64.44       72.64     13.50 o 
  -5  10   4       20.08       29.51      7.61 o 
  -4  10   4        8.87        6.66      7.31 o 
  -3  10   4        7.83        1.79      4.30 o 
  -2  10   4        0.16       -4.91      3.78 o 
  -1  10   4       86.52       98.96     10.21 o 
   0  10   4       52.06       34.59      6.30 o 
   1  10   4       94.50      100.80     10.58 o 
   2  10   4       31.20       30.72      6.50 o 
   3  10   4       14.91       20.44      7.25 o 
   4  10   4        0.00       -0.78      4.63 o 
   5  10   4        0.12        4.87      6.49 o 
   6  10   4       23.35       34.35     10.93 o 
   7  10   4        0.31        4.09     11.66 o 
   8  10   4        0.95       -1.43      9.32 o 
  -8  11   4        0.08       23.44     11.10 o 
  -7  11   4        0.52        7.89     11.91 o 
  -6  11   4        0.56       -4.92     11.29 o 
  -5  11   4       17.81       25.65      8.64 o 
  -4  11   4       40.64       38.37     11.95 o 
  -3  11   4       16.96       14.45      7.21 o 
  -2  11   4       18.57       20.37      5.80 o 
  -1  11   4        4.47        5.45      3.40 o 
   0  11   4       19.78       20.61      7.83 o 
   1  11   4        0.55       -4.73      3.78 o 
   2  11   4       64.48       71.44     10.58 o 
   3  11   4       46.83       45.09      8.04 o 
   4  11   4       92.96       87.77     18.56 o 
   5  11   4        0.01        9.71      7.29 o 
   6  11   4        0.01        4.77      8.93 o 
   7  11   4        0.43        5.66     10.64 o 
  -8  12   4        1.05       -4.49      9.91 o 
  -7  12   4        0.17       27.71     11.26 o 
  -6  12   4        0.03        5.18      8.15 o 
  -5  12   4        0.06       -4.27      6.85 o 
  -4  12   4       22.83        8.75      8.21 o 
  -3  12   4       21.65       18.49      6.22 o 
  -2  12   4        0.93        3.56      4.95 o 
  -1  12   4        0.36       -5.93      3.95 o 
   0  12   4       33.39       22.58      7.08 o 
   1  12   4       48.31       48.15      8.12 o 
   2  12   4       15.82        8.98      5.50 o 
   3  12   4       77.53      100.28     16.58 o 
   4  12   4       74.13       84.64     14.23 o 
   5  12   4        1.71        2.57      9.04 o 
   6  12   4        3.12        9.00      9.62 o 
   7  12   4        0.01       -6.31      9.28 o 
  -7  13   4        3.11       16.65     10.92 o 
  -6  13   4        2.73       -9.29      8.71 o 
  -5  13   4        1.12       10.96      8.48 o 
  -4  13   4       26.81       26.86      9.09 o 
  -3  13   4        0.96        0.09      5.32 o 
  -2  13   4       59.06       71.65     10.68 o 
  -1  13   4        0.03        1.42      5.01 o 
   0  13   4        7.76        8.74      4.56 o 
   1  13   4       14.44       18.79      5.58 o 
   2  13   4      111.12      106.99     13.72 o 
   3  13   4        1.17       13.72      6.31 o 
   4  13   4        0.36        1.22      6.91 o 
   5  13   4        2.25        0.36      7.90 o 
   6  13   4        7.96       24.66     10.77 o 
   7  13   4        0.02       22.87     13.66 o 
  -7  14   4        1.94       -9.52     12.30 o 
  -6  14   4        4.14        0.03     10.02 o 
  -5  14   4        0.25       -5.98      9.92 o 
  -4  14   4        0.08        0.40      7.66 o 
  -3  14   4       14.06       18.50      8.09 o 
  -2  14   4        9.08        7.55      6.04 o 
  -1  14   4        3.73       -2.37      5.59 o 
   0  14   4       17.91       15.40      5.88 o 
   1  14   4       12.49       22.31      6.61 o 
   2  14   4       46.68       74.14     10.99 o 
   3  14   4        3.45       -5.16      9.86 o 
   4  14   4       16.10       11.51      8.22 o 
   5  14   4        8.12        2.62      8.48 o 
   6  14   4        0.04        1.92      8.01 o 
  -6  15   4       13.90       24.20     11.68 o 
  -5  15   4        4.09        8.70     11.00 o 
  -4  15   4        0.77      -14.11      9.40 o 
  -3  15   4        0.07        0.41      6.53 o 
  -2  15   4       13.61       30.90     13.82 o 
  -1  15   4        0.57        0.78      5.84 o 
   0  15   4      176.12      197.78     23.15 o 
   1  15   4        0.79        6.54      5.69 o 
   2  15   4        0.86        5.64      5.81 o 
   3  15   4        0.14        4.50      7.86 o 
   4  15   4        0.09        5.76      8.66 o 
   5  15   4        0.46        4.87      8.83 o 
   6  15   4        0.34        4.10     17.13 o 
  -6  16   4        0.06       -6.79     15.38 o 
  -5  16   4        5.53       15.37     11.70 o 
  -4  16   4        0.07      -13.17      9.38 o 
  -3  16   4        4.59        5.09      8.72 o 
  -2  16   4        5.14        5.71     11.06 o 
  -1  16   4       13.54       10.15      8.43 o 
   0  16   4        0.10       -1.63      7.50 o 
   1  16   4        5.41       16.58      6.84 o 
   2  16   4       44.30       70.79     14.77 o 
   3  16   4        1.78       -3.95      7.69 o 
   4  16   4        1.61       -0.74     11.55 o 
   5  16   4        4.81       -5.24      8.79 o 
  -5  17   4        2.36        3.96     13.51 o 
  -4  17   4        0.87       -1.63     10.94 o 
  -3  17   4       14.69       36.95     12.29 o 
  -2  17   4        9.91       18.84     11.46 o 
  -1  17   4        2.77       10.80      9.19 o 
   0  17   4        5.16        4.01      8.93 o 
   1  17   4       13.45       15.67      7.63 o 
   2  17   4        0.50       -0.53      9.41 o 
   3  17   4        0.41        3.85      9.19 o 
   4  17   4        0.19       -9.25     13.33 o 
  -4  18   4        9.16        9.64     14.08 o 
  -3  18   4        1.47       -2.57     10.79 o 
  -2  18   4        0.06        8.54     13.46 o 
  -1  18   4        3.55       21.84     11.92 o 
   0  18   4        0.53       -1.09      9.99 o 
   1  18   4        1.03       19.13     11.25 o 
   2  18   4        0.58        2.01     10.03 o 
   3  18   4        0.01       -1.60      8.98 o 
  -2  19   4        0.00       -0.83     14.14 o 
  -1  19   4        0.04        2.24     12.09 o 
   0  19   4        0.15        5.36     11.28 o 
   1  19   4        0.35        7.08     14.80 o 
   2  19   4        1.21       11.74     10.61 o 
 -10   1   5       14.23       28.94     21.00 o 
  -9   1   5       24.43       31.05     14.04 o 
  -8   1   5        0.34       16.35      7.12 o 
  -7   1   5       80.56       98.12     12.60 o 
  -6   1   5        1.81       -2.69      4.04 o 
  -5   1   5        0.40        4.86      2.92 o 
  -4   1   5       24.15       26.39      5.80 o 
  -3   1   5      624.52      570.53     43.56 o 
  -2   1   5      151.72      149.11     12.20 o 
  -1   1   5        6.13        6.81      1.71 o 
   0   1   5      398.41      354.76     27.23 o 
   1   1   5     1198.07     1125.73     84.73 o 
   2   1   5       30.87       32.76      3.98 o 
   3   1   5       13.88       18.89      3.52 o 
   4   1   5       61.65       68.45      7.85 o 
   5   1   5       38.24       48.32      8.10 o 
   6   1   5       89.54       93.91     12.74 o 
   7   1   5        0.00       -5.28      7.70 o 
   8   1   5        4.60        2.96      7.11 o 
   9   1   5        0.17        2.94     11.96 o 
 -10   2   5        1.97        9.86     18.75 o 
  -9   2   5        2.22        7.56      9.40 o 
  -8   2   5        4.47        7.90      7.54 o 
  -7   2   5       23.41       26.19      6.78 o 
  -6   2   5       54.66       56.16      8.48 o 
  -5   2   5        1.20       -2.14      2.87 o 
  -4   2   5      173.87      162.71     13.40 o 
  -3   2   5     1687.90     1578.11    119.24 o 
  -2   2   5     1748.90     1748.74    131.44 o 
  -1   2   5     1515.91     1535.33    115.62 o 
   0   2   5      243.83      256.15     19.96 o 
   1   2   5      269.77      267.55     21.06 o 
   2   2   5      220.34      213.39     17.19 o 
   3   2   5       62.06       71.66      6.72 o 
   4   2   5       89.50       88.10     10.04 o 
   5   2   5       78.16       71.55      8.40 o 
   6   2   5        0.70        0.80      4.77 o 
   7   2   5        4.81        8.99      5.74 o 
   8   2   5        1.96       12.44     10.72 o 
   9   2   5        6.08        7.12     22.29 o 
 -10   3   5        4.85        9.41     15.28 o 
  -9   3   5       13.86       31.77     12.02 o 
  -8   3   5        3.71        3.59      6.04 o 
  -7   3   5        4.75        4.32      6.57 o 
  -6   3   5        4.80        2.89      5.73 o 
  -5   3   5        7.54        3.18      3.39 o 
  -4   3   5       82.54       94.72     10.33 o 
  -3   3   5       55.82       60.66      5.52 o 
  -2   3   5       35.69       31.59      3.44 o 
  -1   3   5       25.42       21.23      2.71 o 
   0   3   5      330.89      324.58     25.10 o 
   1   3   5      206.84      242.92     18.73 o 
   2   3   5      386.79      376.87     29.19 o 
   3   3   5      114.43      138.93     13.46 o 
   4   3   5       12.61       12.36      3.38 o 
   5   3   5        1.67        3.37      3.33 o 
   6   3   5        0.09       -4.08      3.93 o 
   7   3   5        1.02        7.57      5.34 o 
   8   3   5        0.41        0.59     10.55 o 
   9   3   5        0.96       -5.80     11.22 o 
 -10   4   5        0.52        1.25     14.98 o 
  -9   4   5        4.87       -6.76      9.48 o 
  -8   4   5        3.19       11.86      9.48 o 
  -7   4   5        0.08       -3.72      4.83 o 
  -6   4   5       20.59       18.51      7.63 o 
  -5   4   5      224.18      202.02     18.30 o 
  -4   4   5      470.34      463.80     44.53 o 
  -3   4   5      273.48      280.88     24.26 o 
  -2   4   5      259.41      265.85     20.92 o 
  -1   4   5        9.76        8.90      1.89 o 
   0   4   5       74.80       74.44      7.42 o 
   1   4   5      413.55      407.66     31.26 o 
   2   4   5      334.28      348.21     26.62 o 
   3   4   5      298.36      315.73     28.17 o 
   4   4   5       69.63       83.16      9.23 o 
   5   4   5       13.70       18.24      4.70 o 
   6   4   5        1.36        4.10      4.27 o 
   7   4   5        3.36       -4.78      5.91 o 
   8   4   5        0.21        0.14      9.07 o 
   9   4   5        1.77       18.17     15.48 o 
  -9   5   5        0.78        8.90     12.64 o 
  -8   5   5        3.71       -6.41      7.58 o 
  -7   5   5        1.19        5.40      4.63 o 
  -6   5   5        7.98        7.40      3.97 o 
  -5   5   5        0.54       -0.36      2.92 o 
  -4   5   5      218.66      215.10     19.73 o 
  -3   5   5      289.75      300.84     25.85 o 
  -2   5   5      576.60      615.36     46.99 o 
  -1   5   5       19.99       20.12      3.15 o 
   0   5   5      148.69      169.19     15.09 o 
   1   5   5     1568.03     1532.82    124.39 o 
   2   5   5      408.13      433.66     33.07 o 
   3   5   5        7.47       -0.23      2.73 o 
   4   5   5      106.23      121.89     12.45 o 
   5   5   5        3.74       -0.03      3.44 o 
   6   5   5        8.46       10.22      8.00 o 
   7   5   5        0.10       -6.74      6.17 o 
   8   5   5       10.31       22.70     10.64 o 
  -9   6   5        2.86        3.26      9.93 o 
  -8   6   5       22.37       16.32      9.26 o 
  -7   6   5       78.96       71.60     11.52 o 
  -6   6   5        3.78        6.84      4.22 o 
  -5   6   5       71.77       83.65     10.64 o 
  -4   6   5       25.52       22.29      4.04 o 
  -3   6   5      191.23      198.37     18.25 o 
  -2   6   5        6.42        6.09      1.92 o 
  -1   6   5       15.28       15.51      4.33 o 
   0   6   5      110.55      115.31     10.56 o 
   1   6   5        1.85       -1.91      1.83 o 
   2   6   5       24.75       29.48      4.35 o 
   3   6   5        0.04       -0.65      2.69 o 
   4   6   5       36.98       31.78      5.78 o 
   5   6   5       17.85       20.28      6.74 o 
   6   6   5       19.34       19.94      5.41 o 
   7   6   5       16.26       14.99     10.13 o 
   8   6   5        9.56       14.77     16.91 o 
  -9   7   5        2.95      -12.42      8.28 o 
  -8   7   5        0.03       -0.91      8.31 o 
  -7   7   5        4.24       -1.46      6.70 o 
  -6   7   5       15.54       11.18      4.78 o 
  -5   7   5        6.46        3.04      3.94 o 
  -4   7   5        2.01        0.48      2.96 o 
  -3   7   5        0.38       -1.82      2.26 o 
  -2   7   5        0.39        3.50      1.88 o 
  -1   7   5        6.41       14.79      3.12 o 
   0   7   5      577.31      622.39     51.36 o 
   1   7   5        0.18       -2.52      1.68 o 
   2   7   5       46.30       52.52      6.54 o 
   3   7   5        0.00        0.77      3.29 o 
   4   7   5        3.48       10.68      3.79 o 
   5   7   5       12.96       19.04      5.92 o 
   6   7   5        0.26       11.66      6.00 o 
   7   7   5        0.06        0.32      6.26 o 
   8   7   5        0.83       13.24     10.79 o 
  -9   8   5        1.19      -13.62      9.08 o 
  -8   8   5        9.29       19.58      7.94 o 
  -7   8   5        3.63       -1.16      7.06 o 
  -6   8   5       13.75       14.82      8.30 o 
  -5   8   5        5.64        6.00      3.76 o 
  -4   8   5        4.43       -3.26      3.02 o 
  -3   8   5        1.95        4.46      2.72 o 
  -2   8   5        0.86        0.05      2.43 o 
  -1   8   5      105.02      105.67     10.54 o 
   0   8   5      147.12      156.14     14.64 o 
   1   8   5        0.18        0.50      4.01 o 
   2   8   5       25.35       19.59      5.17 o 
   3   8   5       48.00       40.35     11.02 o 
   4   8   5        3.01       10.33      4.06 o 
   5   8   5        2.72        0.77      5.40 o 
   6   8   5        0.92        3.17      6.85 o 
   7   8   5       60.78       66.12     13.72 o 
   8   8   5        2.95        6.27     12.45 o 
  -9   9   5        0.06      -18.35     15.71 o 
  -8   9   5        6.79       -8.23      9.39 o 
  -7   9   5       10.83        2.28      9.87 o 
  -6   9   5        6.92        0.68      6.53 o 
  -5   9   5        8.39        5.68      5.05 o 
  -4   9   5        4.34        7.49      4.91 o 
  -3   9   5       77.27       90.04     11.11 o 
  -2   9   5       16.30       27.02      9.71 o 
  -1   9   5      102.73      107.88     11.02 o 
   0   9   5      417.31      416.87     35.65 o 
   1   9   5      506.21      543.71     51.92 o 
   2   9   5        0.00       -5.58      3.72 o 
   3   9   5       16.43       27.22      9.43 o 
   4   9   5        0.58        4.63      4.88 o 
   5   9   5        0.25        4.74      5.29 o 
   6   9   5        0.01       -1.52      7.30 o 
   7   9   5        0.46        4.80      8.83 o 
   8   9   5        2.15      -19.30     18.50 o 
  -8  10   5        0.02       -3.08      9.53 o 
  -7  10   5        2.89        8.31     10.97 o 
  -6  10   5        9.51       -1.16      9.21 o 
  -5  10   5        0.06        2.40      6.48 o 
  -4  10   5        1.35        2.33      5.00 o 
  -3  10   5        0.52        1.12      4.31 o 
  -2  10   5      146.15      138.29     15.58 o 
  -1  10   5        0.72        5.46      3.77 o 
   0  10   5        8.12        1.40      3.19 o 
   1  10   5       18.96       16.36      5.06 o 
   2  10   5       78.47       84.10     10.99 o 
   3  10   5        3.98        1.35      4.76 o 
   4  10   5        3.83       13.55      5.68 o 
   5  10   5       10.42       -2.39      6.26 o 
   6  10   5        8.95        1.68      8.61 o 
   7  10   5        0.58        3.84      9.94 o 
  -8  11   5        0.00       -9.42      9.73 o 
  -7  11   5        0.26       -6.82     11.36 o 
  -6  11   5        3.40       18.34      9.29 o 
  -5  11   5       10.48        8.66      6.05 o 
  -4  11   5       39.81       45.69      9.70 o 
  -3  11   5        0.42       -7.72      5.15 o 
  -2  11   5       66.68       66.68      9.79 o 
  -1  11   5        2.07        0.82      3.61 o 
   0  11   5        4.56        4.39      4.26 o 
   1  11   5       11.60       15.18      5.23 o 
   2  11   5       40.65       40.80      7.75 o 
   3  11   5       51.32       49.10     13.68 o 
   4  11   5        7.19        7.80      5.70 o 
   5  11   5        0.31       -6.86      6.73 o 
   6  11   5        1.04        9.38      9.43 o 
   7  11   5        0.00       -3.51      9.94 o 
  -8  12   5        0.38       12.32     14.82 o 
  -7  12   5        0.01        2.99     12.22 o 
  -6  12   5        8.02       21.17      9.75 o 
  -5  12   5       21.90       21.32      8.61 o 
  -4  12   5      199.38      208.78     22.79 o 
  -3  12   5        1.30       -1.83      4.85 o 
  -2  12   5        0.58       -3.95      4.74 o 
  -1  12   5        0.46        1.31      3.96 o 
   0  12   5       19.68       26.09      9.48 o 
   1  12   5       14.68       11.80      5.36 o 
   2  12   5       10.71        6.05      4.92 o 
   3  12   5        0.00        4.48      4.95 o 
   4  12   5        5.94       18.27      7.01 o 
   5  12   5        0.12       -8.61      8.05 o 
   6  12   5        3.45       -5.06      9.23 o 
   7  12   5        0.13        1.97     15.33 o 
  -7  13   5        0.08       19.03     14.46 o 
  -6  13   5       19.85       40.86     12.97 o 
  -5  13   5        1.69        6.24     14.86 o 
  -4  13   5       12.07       15.97      7.37 o 
  -3  13   5       10.97        1.51      6.15 o 
  -2  13   5       24.81       19.56      6.68 o 
  -1  13   5       35.41       36.34      7.74 o 
   0  13   5       10.39       29.23      6.99 o 
   1  13   5       53.07       30.47      7.21 o 
   2  13   5       22.67       10.28      7.01 o 
   3  13   5       11.93       17.20      7.20 o 
   4  13   5        5.06       -1.62      7.54 o 
   5  13   5       21.50       36.15     11.24 o 
   6  13   5        7.66        1.95      8.34 o 
  -7  14   5        5.07       11.89     17.50 o 
  -6  14   5        5.48        1.97     10.34 o 
  -5  14   5       23.25       29.50     11.04 o 
  -4  14   5        3.08       -1.01      7.99 o 
  -3  14   5        0.18       -0.49      6.30 o 
  -2  14   5       95.93      118.22     14.94 o 
  -1  14   5       26.07       32.95      7.95 o 
   0  14   5       13.89        7.20      5.77 o 
   1  14   5       10.09       10.30      5.95 o 
   2  14   5        0.21        1.49      5.42 o 
   3  14   5        1.76        2.32      6.56 o 
   4  14   5        0.87        5.72      8.70 o 
   5  14   5        5.93        9.79     13.90 o 
   6  14   5        0.07        6.86     18.54 o 
  -6  15   5        1.77        6.65     10.28 o 
  -5  15   5        0.07       -6.01      9.54 o 
  -4  15   5        0.54      -10.12     11.38 o 
  -3  15   5       10.08       10.63      7.13 o 
  -2  15   5       10.69       36.72      8.75 o 
  -1  15   5       65.09       79.92     14.41 o 
   0  15   5       14.25        8.77      8.71 o 
   1  15   5        0.01        2.31      5.89 o 
   2  15   5        0.63        8.99      7.09 o 
   3  15   5        0.03        4.32      7.90 o 
   4  15   5        1.49      -10.62      7.75 o 
   5  15   5        2.06        7.27     10.01 o 
  -5  16   5        0.88      -11.02     12.37 o 
  -4  16   5        0.64       -4.93     10.43 o 
  -3  16   5        5.29        5.28      8.88 o 
  -2  16   5        8.37       25.96      8.72 o 
  -1  16   5        0.74       17.44     13.99 o 
   0  16   5       16.55       12.16      8.59 o 
   1  16   5       20.73       32.70      8.31 o 
   2  16   5        4.56        5.01      7.28 o 
   3  16   5        2.06       -3.19      9.19 o 
   4  16   5        0.20        5.30      8.95 o 
  -5  17   5        0.41       12.37     14.27 o 
  -4  17   5       13.94       19.79     12.38 o 
  -3  17   5        5.98        1.95     12.50 o 
  -2  17   5        0.11        8.24     10.38 o 
  -1  17   5        0.01        4.31     14.09 o 
   0  17   5        0.04        2.81     14.30 o 
   1  17   5        4.58       15.98     11.54 o 
   2  17   5       24.26       24.71     10.54 o 
   3  17   5        0.52        7.25     10.06 o 
   4  17   5        0.15       -3.79      9.58 o 
  -4  18   5        3.85        3.67     17.98 o 
  -3  18   5        2.75        4.72     14.94 o 
  -2  18   5        0.02       -1.28     11.48 o 
  -1  18   5        0.05        2.01     10.69 o 
   0  18   5        0.00       16.93     11.40 o 
   1  18   5        0.13       23.64     11.93 o 
   2  18   5        8.03        9.08      9.97 o 
   3  18   5       10.11       17.03     11.49 o 
  -2  19   5        1.15       11.88     13.06 o 
  -1  19   5        0.10        3.94     15.36 o 
   0  19   5        0.27       10.06     11.68 o 
   1  19   5        1.16       -0.94     11.82 o 
 -10   0   6       18.70       37.74     28.64 o 
  -9   0   6        9.57       17.25     13.01 o 
  -8   0   6       35.92       59.68     20.76 o 
  -7   0   6       11.66       18.87      8.72 o 
  -6   0   6       51.83       41.48     10.49 o 
  -5   0   6      110.69      108.65     13.98 o 
  -4   0   6       34.04       32.79      6.25 o 
  -3   0   6       56.68       47.52      7.00 o 
  -2   0   6     1420.89     1351.95    144.56 o 
  -1   0   6    10699.62    10816.98   1147.67 o 
   0   0   6     5546.04     5777.94    612.87 o 
   1   0   6     1104.67     1118.71    119.84 o 
   2   0   6      438.87      482.52     52.09 o 
   3   0   6       22.19       20.49      4.67 o 
   4   0   6        3.12        0.28      4.66 o 
   5   0   6      142.34      142.33     23.98 o 
   6   0   6      250.31      270.72     41.82 o 
   7   0   6       86.77       75.19     25.38 o 
   8   0   6        1.75       13.81     12.16 o 
 -10   1   6       22.93       16.03     30.69 o 
  -9   1   6       42.21       66.12     12.44 o 
  -8   1   6       79.61      116.98     14.79 o 
  -7   1   6        1.42       -4.72      4.82 o 
  -6   1   6       26.46       25.65      9.08 o 
  -5   1   6      174.96      191.70     21.60 o 
  -4   1   6       80.35       71.54      6.97 o 
  -3   1   6       79.92       98.67      8.82 o 
  -2   1   6      225.19      324.39     24.61 o 
  -1   1   6      161.36      178.31     14.46 o 
   0   1   6      275.50      300.48     23.38 o 
   1   1   6       12.25        8.89      2.29 o 
   2   1   6        9.47        5.53      2.08 o 
   3   1   6       49.79       57.26      5.88 o 
   4   1   6       16.20       20.54      4.17 o 
   5   1   6      121.72      136.50     16.54 o 
   6   1   6        0.75       -0.26      6.37 o 
   7   1   6       15.23       16.22      7.21 o 
   8   1   6        2.68        9.56      8.69 o 
 -10   2   6       10.07        4.75     14.56 o 
  -9   2   6        1.39       -5.31     10.52 o 
  -8   2   6       14.67       15.09      6.73 o 
  -7   2   6        5.47        2.14      5.06 o 
  -6   2   6       29.86       36.71     11.22 o 
  -5   2   6       37.36       38.50      5.75 o 
  -4   2   6       44.28       50.64      5.37 o 
  -3   2   6     1775.60     1751.30    131.98 o 
  -2   2   6      636.35      599.40     45.73 o 
  -1   2   6      122.98      125.18     10.69 o 
   0   2   6     1435.20     1485.99    112.13 o 
   1   2   6     1342.94     1313.67     98.79 o 
   2   2   6      874.05      873.69     66.12 o 
   3   2   6      175.66      183.78     15.34 o 
   4   2   6      132.70      131.17     13.36 o 
   5   2   6       20.41       32.82      6.93 o 
   6   2   6        1.86        6.27      5.72 o 
   7   2   6        7.89       14.97      7.01 o 
   8   2   6       10.30       18.89     10.43 o 
 -10   3   6        1.69       17.81     29.79 o 
  -9   3   6        8.17        9.61     12.78 o 
  -8   3   6       11.50       24.24      7.70 o 
  -7   3   6        2.71        1.14      5.43 o 
  -6   3   6       31.45       25.99      5.19 o 
  -5   3   6       46.33       55.38      6.97 o 
  -4   3   6      230.86      267.91     27.21 o 
  -3   3   6      124.65      125.54     10.65 o 
  -2   3   6     1670.47     1733.27    145.02 o 
  -1   3   6      466.32      403.10     30.98 o 
   0   3   6       78.68       96.09      8.43 o 
   1   3   6      131.86      150.97     12.89 o 
   2   3   6      586.68      610.45     46.14 o 
   3   3   6      955.75      916.04     77.01 o 
   4   3   6       47.77       48.07      6.42 o 
   5   3   6       15.69       11.41      6.21 o 
   6   3   6        0.12       -1.15      4.72 o 
   7   3   6        0.01        6.00      7.54 o 
   8   3   6        5.79       38.61     14.14 o 
  -9   4   6        0.73        2.82     10.84 o 
  -8   4   6        4.23        3.51      6.42 o 
  -7   4   6       20.01       11.23      5.75 o 
  -6   4   6        6.35       11.68      4.17 o 
  -5   4   6       78.28       78.25      8.66 o 
  -4   4   6      322.08      318.12     28.00 o 
  -3   4   6        0.37       -2.50      1.67 o 
  -2   4   6      235.65      269.37     21.30 o 
  -1   4   6       26.85       31.99      4.10 o 
   0   4   6      399.75      399.63     30.65 o 
   1   4   6       10.21        7.81      1.98 o 
   2   4   6       11.89       12.26      2.46 o 
   3   4   6       56.17       62.14      8.78 o 
   4   4   6       82.19       87.50      9.85 o 
   5   4   6        7.37        2.54      3.63 o 
   6   4   6        3.17       -5.60      4.52 o 
   7   4   6        0.00        1.63      6.01 o 
   8   4   6        0.28        1.43     10.17 o 
  -9   5   6        0.74       26.00     12.51 o 
  -8   5   6        3.88        8.72      8.40 o 
  -7   5   6        0.01        9.12      6.04 o 
  -6   5   6       32.67       23.15      5.82 o 
  -5   5   6       22.25        6.02      4.22 o 
  -4   5   6      156.95      133.23     15.05 o 
  -3   5   6       12.31       16.16      3.42 o 
  -2   5   6     1013.29      974.46     73.92 o 
  -1   5   6        2.49       -0.86      2.39 o 
   0   5   6       17.76       21.59      3.37 o 
   1   5   6        9.29       10.27      2.38 o 
   2   5   6        8.78       12.00      2.87 o 
   3   5   6        1.16        0.18      2.65 o 
   4   5   6       57.51       61.87      8.87 o 
   5   5   6       17.53       16.36      9.71 o 
   6   5   6        6.56        4.83      4.56 o 
   7   5   6        0.00       -7.01      7.07 o 
   8   5   6        0.52        2.02     10.91 o 
  -9   6   6        0.83        3.75     10.51 o 
  -8   6   6        0.16       -1.77     10.87 o 
  -7   6   6       12.72       21.18      6.33 o 
  -6   6   6       29.80       34.53      6.11 o 
  -5   6   6       12.26       18.04      4.99 o 
  -4   6   6       20.78       14.34      4.65 o 
  -3   6   6       67.50       72.10      7.93 o 
  -2   6   6       47.90       60.54      8.23 o 
  -1   6   6       70.91       72.51      7.64 o 
   0   6   6       16.03       14.20      3.94 o 
   1   6   6        0.59       -2.22      1.99 o 
   2   6   6        3.57       10.75      3.85 o 
   3   6   6        0.11       -3.30      2.59 o 
   4   6   6       12.34       19.50      7.28 o 
   5   6   6        2.95        3.76      6.20 o 
   6   6   6       11.17       20.18      7.85 o 
   7   6   6        4.32        6.74      8.15 o 
   8   6   6        0.71       14.28     16.21 o 
  -9   7   6        5.07       18.18     24.94 o 
  -8   7   6        0.03        0.10      9.13 o 
  -7   7   6        0.03        1.50      5.10 o 
  -6   7   6       82.76       66.07      8.68 o 
  -5   7   6        2.72        0.84      3.56 o 
  -4   7   6      107.48       98.93     12.04 o 
  -3   7   6        0.46        3.42      3.60 o 
  -2   7   6       18.92       16.23      3.41 o 
  -1   7   6      104.24      122.73     16.40 o 
   0   7   6      629.39      621.32     51.73 o 
   1   7   6      162.80      175.78     15.98 o 
   2   7   6      133.49      112.22     13.15 o 
   3   7   6       12.78       17.56      5.02 o 
   4   7   6        5.38        7.31      4.60 o 
   5   7   6        0.06       -2.56      4.50 o 
   6   7   6       21.43       18.12      6.55 o 
   7   7   6        0.26       -4.41      9.70 o 
   8   7   6        2.84      -10.89     11.59 o 
  -9   8   6        0.36      -16.01     10.67 o 
  -8   8   6        1.63       -1.91     11.44 o 
  -7   8   6        0.07       -0.04      7.37 o 
  -6   8   6       18.17        8.55      5.59 o 
  -5   8   6        2.04        2.00      4.85 o 
  -4   8   6       16.78        7.92      5.90 o 
  -3   8   6       61.64       58.28      8.62 o 
  -2   8   6        0.41        8.03      3.04 o 
  -1   8   6       77.98       94.23     12.90 o 
   0   8   6       92.14      103.70     10.34 o 
   1   8   6       76.89       83.58     10.50 o 
   2   8   6       67.50       63.28      9.04 o 
   3   8   6        0.67        1.48      3.98 o 
   4   8   6        4.17        7.46      4.80 o 
   5   8   6       25.27       52.23     20.90 o 
   6   8   6        3.01       -0.27      6.80 o 
   7   8   6        2.50        3.11      8.90 o 
   8   8   6        9.33      -10.57     20.95 o 
  -8   9   6        1.73        1.79      9.67 o 
  -7   9   6       13.30       12.03      8.83 o 
  -6   9   6        8.41        7.19      9.31 o 
  -5   9   6        0.63        3.88      5.11 o 
  -4   9   6      106.90      108.27     13.36 o 
  -3   9   6       12.20        9.45      4.87 o 
  -2   9   6       11.68       10.83      4.48 o 
  -1   9   6      107.44      113.96     11.66 o 
   0   9   6       51.32       48.85      7.28 o 
   1   9   6      144.20      124.21     14.28 o 
   2   9   6      194.90      232.31     24.61 o 
   3   9   6        2.54        3.19      4.53 o 
   4   9   6        0.31        5.64      4.98 o 
   5   9   6       18.03       24.45      6.97 o 
   6   9   6       12.20       21.15      9.50 o 
   7   9   6        3.18       -2.56     13.91 o 
  -8  10   6        0.01       10.49      9.64 o 
  -7  10   6        0.72       -7.43      7.79 o 
  -6  10   6        5.08        7.13      7.55 o 
  -5  10   6        1.11       -7.13      6.79 o 
  -4  10   6      112.75      103.27     13.15 o 
  -3  10   6       51.94       74.75     10.10 o 
  -2  10   6        8.07        0.04      4.46 o 
  -1  10   6      279.28      286.77     25.48 o 
   0  10   6        5.96        1.56      3.45 o 
   1  10   6       92.14       91.32     11.95 o 
   2  10   6        0.56       -0.89      4.37 o 
   3  10   6        5.16       13.34      5.35 o 
   4  10   6       17.68       16.99      7.32 o 
   5  10   6       19.84       17.85      6.76 o 
   6  10   6        0.01       -7.46      7.88 o 
   7  10   6        2.98        6.12      9.98 o 
  -8  11   6        0.86        3.46     12.38 o 
  -7  11   6        4.24       -0.31      9.15 o 
  -6  11   6        0.47       -1.17      7.79 o 
  -5  11   6        7.58        8.80      6.35 o 
  -4  11   6        4.38        0.90      6.84 o 
  -3  11   6      153.71      172.52     19.32 o 
  -2  11   6       82.51      110.11     13.45 o 
  -1  11   6        0.00        2.72      3.66 o 
   0  11   6       59.83       54.36      8.82 o 
   1  11   6       38.96       17.81      7.31 o 
   2  11   6       68.99       46.43     10.46 o 
   3  11   6      357.93      325.12     33.73 o 
   4  11   6        0.23        0.08      5.85 o 
   5  11   6        6.25       10.99      8.69 o 
   6  11   6        0.24        1.34      9.04 o 
   7  11   6        0.00      -10.01      9.19 o 
  -7  12   6       14.19       34.54     20.55 o 
  -6  12   6       17.51       14.98     10.19 o 
  -5  12   6       13.23       23.21      7.98 o 
  -4  12   6        8.23        9.48      6.15 o 
  -3  12   6      125.82      112.24     15.90 o 
  -2  12   6       18.78       14.45      5.97 o 
  -1  12   6       10.61       13.61      7.35 o 
   0  12   6        4.77        3.92      4.60 o 
   1  12   6       12.77       15.62      5.69 o 
   2  12   6       10.27       11.80      9.08 o 
   3  12   6        3.20        1.86      8.36 o 
   4  12   6       10.49        4.47      6.52 o 
   5  12   6        2.74       -8.80     10.26 o 
   6  12   6        1.96       10.75      8.76 o 
  -7  13   6       18.71       -3.07     10.10 o 
  -6  13   6       21.29       29.92     13.80 o 
  -5  13   6       44.34       50.16     12.96 o 
  -4  13   6        2.31       12.06      7.05 o 
  -3  13   6       10.26       19.68      8.51 o 
  -2  13   6       36.32       37.72      8.04 o 
  -1  13   6        1.41        3.20      5.56 o 
   0  13   6        2.30        6.67      5.56 o 
   1  13   6       81.23       98.43     13.77 o 
   2  13   6        1.94       -1.54      5.04 o 
   3  13   6        4.10        2.61      6.17 o 
   4  13   6       15.94       11.13      8.52 o 
   5  13   6       32.91       48.69     12.93 o 
   6  13   6        0.00        2.72      8.84 o 
  -6  14   6        1.05       -1.79      9.86 o 
  -5  14   6        6.07       -4.69      9.27 o 
  -4  14   6        4.52        9.30      7.53 o 
  -3  14   6       27.47       25.51      8.12 o 
  -2  14   6       52.47       43.09      9.30 o 
  -1  14   6       53.09       50.72     12.63 o 
   0  14   6       20.74       16.56     15.64 o 
   1  14   6        1.19       -2.20      6.14 o 
   2  14   6        7.06        4.52      5.93 o 
   3  14   6        1.06       -6.69      5.94 o 
   4  14   6        0.39       -0.68      8.80 o 
   5  14   6        4.34       23.58     10.56 o 
  -6  15   6        1.19       13.22     10.56 o 
  -5  15   6        0.04        3.37     10.46 o 
  -4  15   6        0.91       -5.55      9.07 o 
  -3  15   6        0.01       -4.96      7.23 o 
  -2  15   6        7.85       -5.67      6.86 o 
  -1  15   6        9.89       17.00      9.49 o 
   0  15   6        4.09        9.50      8.57 o 
   1  15   6        6.64       13.20      6.84 o 
   2  15   6        0.72       13.30      7.08 o 
   3  15   6        1.06        8.03      7.37 o 
   4  15   6        1.21        7.11     10.16 o 
   5  15   6        0.83       28.61     13.11 o 
  -5  16   6        3.39       11.27      9.94 o 
  -4  16   6        0.39      -15.75     12.15 o 
  -3  16   6        5.79        0.23      8.27 o 
  -2  16   6        7.35       27.33     11.17 o 
  -1  16   6       10.94       20.35      9.60 o 
   0  16   6       48.25       68.64     32.15 o 
   1  16   6        7.63       13.88      7.85 o 
   2  16   6        1.02        7.18      7.60 o 
   3  16   6        0.32       -2.55      9.39 o 
   4  16   6        1.36        6.22      8.83 o 
  -4  17   6        0.07       13.03     11.91 o 
  -3  17   6        0.68      -12.06      9.64 o 
  -2  17   6        6.80       18.86     11.26 o 
  -1  17   6        0.61       -2.03     10.15 o 
   0  17   6        0.36       15.67     10.48 o 
   1  17   6        0.55       -1.74      9.83 o 
   2  17   6        2.74       -5.32      9.00 o 
   3  17   6        0.01        2.87      8.75 o 
  -3  18   6        0.97      -20.81     15.99 o 
  -2  18   6        0.35       -6.69     19.07 o 
  -1  18   6        0.33       -3.24     10.92 o 
   0  18   6        0.04        8.37     10.86 o 
   1  18   6        0.01        7.31     11.63 o 
   2  18   6        6.07       -9.99     10.48 o 
  -9   1   7        0.00       14.56      8.63 o 
  -8   1   7      216.81      251.27     27.77 o 
  -7   1   7      232.22      250.93     26.66 o 
  -6   1   7       95.59       95.12     12.30 o 
  -5   1   7       33.95       33.76      5.28 o 
  -4   1   7       41.09       50.17      5.40 o 
  -3   1   7        6.78        6.95      2.52 o 
  -2   1   7       82.30       94.61      8.53 o 
  -1   1   7       27.88       55.45      5.45 o 
   0   1   7      421.77      439.00     33.74 o 
   1   1   7        1.69        0.97      1.85 o 
   2   1   7      109.15      116.61     10.17 o 
   3   1   7        1.70        2.82      2.47 o 
   4   1   7       21.12       29.49      6.24 o 
   5   1   7      100.06       78.33     15.62 o 
   6   1   7        0.42        5.96      5.39 o 
   7   1   7       30.61       39.79      9.75 o 
   8   1   7        3.11        3.98      8.87 o 
  -9   2   7        0.22        0.81      8.60 o 
  -8   2   7       80.67       81.04     12.34 o 
  -7   2   7        0.83       -0.31      5.05 o 
  -6   2   7       30.62       39.48      7.16 o 
  -5   2   7       15.83       15.28      4.49 o 
  -4   2   7      119.21      131.07     12.97 o 
  -3   2   7      168.57      229.02     18.62 o 
  -2   2   7      395.27      407.44     31.50 o 
  -1   2   7        4.54        8.42      2.25 o 
   0   2   7       39.80       47.50      5.01 o 
   1   2   7      887.70      924.75     70.23 o 
   2   2   7      120.59      115.63     10.21 o 
   3   2   7       25.58       28.80      6.65 o 
   4   2   7       81.05      102.12     10.95 o 
   5   2   7        0.02        2.80      4.33 o 
   6   2   7        5.79        6.30      4.99 o 
   7   2   7        5.86       15.78      6.93 o 
   8   2   7       15.10       14.96      9.00 o 
  -9   3   7        4.31        6.99      8.65 o 
  -8   3   7        9.04       12.65      8.68 o 
  -7   3   7       53.18       56.80     15.76 o 
  -6   3   7      205.27      217.44     20.90 o 
  -5   3   7      296.97      304.45     27.18 o 
  -4   3   7       10.10       12.85      3.65 o 
  -3   3   7       45.73       41.28      4.75 o 
  -2   3   7      223.69      214.57     19.11 o 
  -1   3   7       47.37       48.49      4.99 o 
   0   3   7      207.83      192.18     15.82 o 
   1   3   7       13.17        9.79      3.22 o 
   2   3   7       12.22       15.61      2.85 o 
   3   3   7        3.73        8.34      3.35 o 
   4   3   7        2.90        1.10      4.41 o 
   5   3   7        2.51        0.05      4.35 o 
   6   3   7       10.65        7.64      5.25 o 
   7   3   7        1.35       -0.38      6.15 o 
   8   3   7        0.67        2.24     10.26 o 
  -9   4   7        5.08       22.55     11.66 o 
  -8   4   7        2.51        6.41      6.71 o 
  -7   4   7        0.00       -2.09      5.59 o 
  -6   4   7      162.57      163.96     16.39 o 
  -5   4   7      145.48      150.23     14.73 o 
  -4   4   7       24.91       25.16      5.05 o 
  -3   4   7       17.43       23.23      3.70 o 
  -2   4   7       31.30       29.21      3.61 o 
  -1   4   7       12.47       12.45      3.30 o 
   0   4   7       82.34       94.45      8.50 o 
   1   4   7       37.23       28.28      3.65 o 
   2   4   7      142.40      139.61     13.52 o 
   3   4   7      241.98      244.05     22.06 o 
   4   4   7      113.24      124.90     13.04 o 
   5   4   7        8.15       10.24      4.90 o 
   6   4   7        1.76       -3.66      5.02 o 
   7   4   7        0.09       -2.06      6.52 o 
   8   4   7        0.03       11.17     10.96 o 
  -9   5   7        0.13       17.39     11.34 o 
  -8   5   7        0.04       -6.58      6.57 o 
  -7   5   7        5.19        6.47     10.06 o 
  -6   5   7        0.04       -1.64      4.12 o 
  -5   5   7       24.20       24.01     10.16 o 
  -4   5   7      317.40      271.80     27.80 o 
  -3   5   7      237.57      224.13     20.45 o 
  -2   5   7        0.95        0.98      2.49 o 
  -1   5   7       82.69       67.70      7.44 o 
   0   5   7        0.63       -3.41      2.27 o 
   1   5   7       78.88       87.39      8.93 o 
   2   5   7       73.73      104.74     12.03 o 
   3   5   7      273.14      275.97     25.39 o 
   4   5   7      206.74      207.40     19.95 o 
   5   5   7       10.26       11.48      4.66 o 
   6   5   7        0.82        6.71      6.61 o 
   7   5   7        0.22        0.67      7.76 o 
   8   5   7        0.08       -2.76     13.44 o 
  -9   6   7        0.95        2.77     13.24 o 
  -8   6   7        8.16       10.09     19.67 o 
  -7   6   7        4.10       14.10      6.39 o 
  -6   6   7        0.97       -4.61      5.06 o 
  -5   6   7        1.41        1.87      4.41 o 
  -4   6   7       34.45       22.41      5.49 o 
  -3   6   7      174.63      169.62     18.16 o 
  -2   6   7      233.69      217.03     19.48 o 
  -1   6   7        4.58        4.35      2.57 o 
   0   6   7      122.36      118.52     11.50 o 
   1   6   7       39.89       49.30      7.33 o 
   2   6   7      129.34      127.24     14.64 o 
   3   6   7       60.21       51.91      8.19 o 
   4   6   7        4.03       -4.34      4.92 o 
   5   6   7        7.12       12.99      5.61 o 
   6   6   7       17.78       -2.93      6.16 o 
   7   6   7        2.94       18.22     12.13 o 
   8   6   7        0.00      -12.58     13.05 o 
  -9   7   7        0.12       16.16     13.59 o 
  -8   7   7        4.53        4.85     12.35 o 
  -7   7   7        0.00       -1.77      5.73 o 
  -6   7   7        0.70       -6.84      4.80 o 
  -5   7   7       14.00       14.10      5.57 o 
  -4   7   7        5.10        7.36      4.62 o 
  -3   7   7       15.73       15.84      4.95 o 
  -2   7   7      156.63      139.47     13.37 o 
  -1   7   7       34.94       38.29      5.43 o 
   0   7   7      114.71      120.49     11.91 o 
   1   7   7      140.12      131.06     14.95 o 
   2   7   7       18.47       20.01      5.26 o 
   3   7   7       47.09       41.01      7.50 o 
   4   7   7        6.58        5.65      6.22 o 
   5   7   7       15.25        7.76      5.68 o 
   6   7   7       19.83        6.24      9.92 o 
   7   7   7        1.65       -1.99     17.65 o 
  -8   8   7        2.17      -13.20     17.79 o 
  -7   8   7        0.72       -5.91      6.14 o 
  -6   8   7        7.49       -1.48      5.08 o 
  -5   8   7        4.70        7.76      5.18 o 
  -4   8   7        1.60        6.09      4.72 o 
  -3   8   7       83.20       98.29     12.54 o 
  -2   8   7      167.47      178.85     23.33 o 
  -1   8   7      118.60      131.21     13.10 o 
   0   8   7       36.62       43.82      5.92 o 
   1   8   7      196.46      164.12     18.76 o 
   2   8   7        0.91       -4.92      4.26 o 
   3   8   7        1.48        2.33      4.39 o 
   4   8   7       11.70        8.59      5.07 o 
   5   8   7        0.20        2.74      4.91 o 
   6   8   7        0.08        5.42      7.18 o 
   7   8   7        1.32        1.87     11.32 o 
  -8   9   7        0.14       -6.53     15.15 o 
  -7   9   7        7.09        8.46      8.28 o 
  -6   9   7        6.50        5.91      6.19 o 
  -5   9   7       17.00       36.36      7.57 o 
  -4   9   7       14.28       24.39      6.60 o 
  -3   9   7        6.92        6.82      5.03 o 
  -2   9   7      152.44      165.28     18.37 o 
  -1   9   7      332.99      320.63     28.27 o 
   0   9   7       14.08       27.06      4.76 o 
   1   9   7        0.07        2.14      4.08 o 
   2   9   7       29.13       18.36      5.28 o 
   3   9   7       13.96       17.73      8.02 o 
   4   9   7       15.44       19.76      7.43 o 
   5   9   7       66.33       58.33      9.86 o 
   6   9   7        1.23        2.96      9.14 o 
   7   9   7        2.15        5.35     13.30 o 
  -8  10   7        1.31      -14.84      9.89 o 
  -7  10   7        1.84        2.77      9.64 o 
  -6  10   7        7.34        4.96      7.52 o 
  -5  10   7       75.54       85.12     12.19 o 
  -4  10   7       24.45       53.56      9.34 o 
  -3  10   7      202.73      192.65     21.12 o 
  -2  10   7        2.04        3.20      5.82 o 
  -1  10   7       91.67      112.25     11.68 o 
   0  10   7       35.57       31.27      6.60 o 
   1  10   7        0.55       -2.54      5.71 o 
   2  10   7        2.44        2.62      6.19 o 
   3  10   7        1.16        6.29      5.43 o 
   4  10   7        2.49        6.46      6.48 o 
   5  10   7        0.53        3.37      6.35 o 
   6  10   7        1.26        6.75      9.54 o 
   7  10   7        0.03       21.66     18.73 o 
  -7  11   7        0.67        0.84      9.54 o 
  -6  11   7        7.32       13.64     14.81 o 
  -5  11   7      151.11      148.07     18.04 o 
  -4  11   7       61.30       62.82      9.98 o 
  -3  11   7      160.66      187.50     20.69 o 
  -2  11   7      120.39      123.38     17.03 o 
  -1  11   7        5.76        4.54      5.24 o 
   0  11   7        0.73       -0.04      4.69 o 
   1  11   7        2.44       -0.14      4.75 o 
   2  11   7        2.54        4.34      5.13 o 
   3  11   7       22.89       29.90      8.68 o 
   4  11   7        6.93        4.48      5.87 o 
   5  11   7        0.58       -0.89      8.24 o 
   6  11   7        0.75       14.92      9.45 o 
  -7  12   7       29.89       50.12     13.63 o 
  -6  12   7       26.53       17.33     11.20 o 
  -5  12   7       45.44       35.02      9.04 o 
  -4  12   7       14.82       16.64      7.25 o 
  -3  12   7        7.52       12.63      6.25 o 
  -2  12   7        0.66       -2.55      5.42 o 
  -1  12   7       15.09       12.23      6.44 o 
   0  12   7        4.59       12.27      5.64 o 
   1  12   7       16.41       13.19      5.76 o 
   2  12   7        8.86       19.21     11.50 o 
   3  12   7        1.46        5.58      5.92 o 
   4  12   7        0.44        6.62      6.59 o 
   5  12   7        1.72       20.49     10.40 o 
   6  12   7        0.08        6.17      8.99 o 
  -7  13   7       44.45       54.14     18.10 o 
  -6  13   7       14.04       12.71     12.74 o 
  -5  13   7       15.56       24.21      9.13 o 
  -4  13   7       15.18       13.17      7.49 o 
  -3  13   7        1.08       -1.49      6.34 o 
  -2  13   7       11.74       11.33     12.24 o 
  -1  13   7        5.70        3.30      6.73 o 
   0  13   7       64.66       34.72     11.37 o 
   1  13   7        7.15        2.17      5.52 o 
   2  13   7        5.20        8.57      8.92 o 
   3  13   7        1.92        3.05      6.15 o 
   4  13   7        8.08        7.26      9.93 o 
   5  13   7        7.73       -9.12     10.37 o 
  -6  14   7       20.48       16.31     10.87 o 
  -5  14   7        0.07       23.46     11.51 o 
  -4  14   7        1.73       -7.86      8.57 o 
  -3  14   7        0.03       15.74      7.48 o 
  -2  14   7        5.24        8.84      7.73 o 
  -1  14   7        6.76        3.10      7.99 o 
   0  14   7       18.01       18.27      9.36 o 
   1  14   7        5.61        3.54      6.37 o 
   2  14   7        1.46       -2.80      6.21 o 
   3  14   7        0.44       -5.66      6.50 o 
   4  14   7        1.18       -6.51      9.07 o 
   5  14   7        0.93        6.79     12.55 o 
  -6  15   7        0.37       18.02     24.82 o 
  -5  15   7        1.36       -0.89      9.91 o 
  -4  15   7        2.21        1.84      8.30 o 
  -3  15   7        1.57        0.20      7.52 o 
  -2  15   7        3.14        1.98      9.10 o 
  -1  15   7        0.00       -2.96      8.43 o 
   0  15   7        0.04        2.55      8.67 o 
   1  15   7        2.49        8.47      7.60 o 
   2  15   7        1.77        1.01      7.01 o 
   3  15   7        0.05       -1.39      7.19 o 
   4  15   7        0.34       -6.83      9.06 o 
  -5  16   7        0.01      -14.17     20.62 o 
  -4  16   7        2.75       -0.48     11.08 o 
  -3  16   7        1.78       -0.07     10.23 o 
  -2  16   7        1.27       -3.26     11.50 o 
  -1  16   7        2.52       14.70     10.51 o 
   0  16   7       16.49       23.56     14.39 o 
   1  16   7        0.00        4.18     10.62 o 
   2  16   7        0.20        6.29      8.42 o 
   3  16   7        0.01      -12.09      8.06 o 
  -4  17   7        0.00      -16.55     11.04 o 
  -3  17   7        2.62      -15.06     10.04 o 
  -2  17   7        0.50       -3.93     12.55 o 
  -1  17   7        0.22       12.52     11.49 o 
   0  17   7        0.02        3.06     10.82 o 
   1  17   7        2.29       -4.72     10.07 o 
   2  17   7        0.15       -2.06      8.78 o 
  -2  18   7        0.95       12.86     14.15 o 
  -1  18   7        0.02       10.76     14.89 o 
   0  18   7        0.01        0.81     11.27 o 
   1  18   7        0.70       -3.78     11.20 o 
  -9   0   8       75.17       60.01     17.72 o 
  -8   0   8       90.47       84.43     18.07 o 
  -7   0   8       12.03       16.94      8.50 o 
  -6   0   8      464.88      471.63     66.02 o 
  -5   0   8      136.70      134.88     22.05 o 
  -4   0   8       36.04       38.66      7.98 o 
  -3   0   8       18.92       21.00      5.03 o 
  -2   0   8      722.35      833.59     90.10 o 
  -1   0   8      853.16      987.38    106.27 o 
   0   0   8     1396.82     1366.32    146.58 o 
   1   0   8      374.24      392.09     43.31 o 
   2   0   8       80.80       87.46     14.27 o 
   3   0   8       58.64       59.80     12.34 o 
   4   0   8        0.34        4.33      9.15 o 
   5   0   8        0.52       -0.37      7.15 o 
   6   0   8        9.11       28.35     16.11 o 
   7   0   8        4.80        7.16     29.75 o 
   8   0   8        0.42      -22.51     24.49 o 
  -9   1   8       33.31       37.43     10.61 o 
  -8   1   8        0.39        8.16      6.65 o 
  -7   1   8       98.12      104.57     17.96 o 
  -6   1   8        7.37       -3.50      4.95 o 
  -5   1   8       25.21       30.85     11.51 o 
  -4   1   8      560.29      504.31     39.17 o 
  -3   1   8       44.21       38.98      4.81 o 
  -2   1   8      339.93      344.73     27.10 o 
  -1   1   8       83.21      121.41     11.80 o 
   0   1   8       31.56       25.09      3.96 o 
   1   1   8        9.68       17.11      4.68 o 
   2   1   8      286.68      298.71     23.82 o 
   3   1   8       26.64       32.89      5.32 o 
   4   1   8        1.84        6.48      4.33 o 
   5   1   8        2.71       10.62      6.35 o 
   6   1   8        0.65       -4.49      5.84 o 
   7   1   8        0.75       10.43      7.85 o 
   8   1   8        0.46       21.41     11.43 o 
  -9   2   8        0.03        0.75     13.03 o 
  -8   2   8        9.02       19.53      7.94 o 
  -7   2   8        0.44        6.23      8.59 o 
  -6   2   8      176.41      173.64     19.43 o 
  -5   2   8       12.97        9.37      3.84 o 
  -4   2   8      376.53      390.34     34.27 o 
  -3   2   8        6.65        1.02      2.55 o 
  -2   2   8      130.17      140.47     12.21 o 
  -1   2   8      183.85      204.55     16.45 o 
   0   2   8      189.83      240.39     19.35 o 
   1   2   8     1000.56      971.21     73.69 o 
   2   2   8       43.20       45.33      5.18 o 
   3   2   8       21.45       24.15      6.05 o 
   4   2   8        6.37        2.63      7.01 o 
   5   2   8        1.30        5.02      5.00 o 
   6   2   8        1.11       -1.66      5.41 o 
   7   2   8        0.38        1.84      6.99 o 
   8   2   8        1.37        4.89      9.00 o 
  -9   3   8       13.51       17.81      9.17 o 
  -8   3   8        8.65       13.66     12.52 o 
  -7   3   8       53.60       52.40      9.58 o 
  -6   3   8      510.83      523.14     50.47 o 
  -5   3   8      348.27      372.39     33.14 o 
  -4   3   8       10.67        6.14      4.08 o 
  -3   3   8       77.92       91.48      9.07 o 
  -2   3   8      318.64      289.84     23.30 o 
  -1   3   8       49.17       49.57      5.32 o 
   0   3   8      124.97      136.50     11.71 o 
   1   3   8       10.17        9.97      2.57 o 
   2   3   8       15.62       14.97      3.61 o 
   3   3   8        7.20        6.14      3.60 o 
   4   3   8      117.98      101.77     11.29 o 
   5   3   8       13.31       19.97      6.03 o 
   6   3   8        2.57        6.28      5.77 o 
   7   3   8        0.02        0.37      7.02 o 
   8   3   8        0.11       -9.08     10.16 o 
  -9   4   8        2.18        0.80      9.86 o 
  -8   4   8        8.63        3.59      8.33 o 
  -7   4   8        0.30       -1.85      5.64 o 
  -6   4   8       19.93       28.77      5.63 o 
  -5   4   8       33.16       28.83      6.81 o 
  -4   4   8       21.24       13.81      4.13 o 
  -3   4   8        0.77        1.24      3.63 o 
  -2   4   8       11.05       12.14      3.42 o 
  -1   4   8       25.17       24.60      3.99 o 
   0   4   8        2.80        5.82      2.66 o 
   1   4   8        3.23       -3.50      2.93 o 
   2   4   8        0.06       -0.90      3.41 o 
   3   4   8      143.99      132.49     15.07 o 
   4   4   8        2.29        0.61      4.64 o 
   5   4   8       14.40       12.30      6.57 o 
   6   4   8       12.30       19.04      7.59 o 
   7   4   8        0.00       -4.26      8.81 o 
   8   4   8        3.14       13.60     16.37 o 
  -9   5   8        0.33        6.73     14.30 o 
  -8   5   8        6.94        8.19      9.59 o 
  -7   5   8       15.83       27.77      9.09 o 
  -6   5   8       37.98       48.01      8.43 o 
  -5   5   8      115.83      117.94     18.10 o 
  -4   5   8      808.44      789.85     73.29 o 
  -3   5   8      404.88      377.86     37.00 o 
  -2   5   8      124.37      137.63     13.05 o 
  -1   5   8      150.70      143.46     13.77 o 
   0   5   8        0.07        3.96      2.72 o 
   1   5   8       17.67       13.94      5.91 o 
   2   5   8       57.04       57.15      8.71 o 
   3   5   8       20.24       24.12      8.45 o 
   4   5   8        9.95        9.13      6.80 o 
   5   5   8       10.75       16.57      6.26 o 
   6   5   8       12.67       21.10      8.31 o 
   7   5   8        0.01        2.14      9.71 o 
  -9   6   8        0.12       -7.43     13.10 o 
  -8   6   8        0.05       12.27      9.67 o 
  -7   6   8        0.06       -9.76      6.73 o 
  -6   6   8        0.03        1.98      6.32 o 
  -5   6   8        0.53       -4.75      4.21 o 
  -4   6   8      184.72      218.52     23.09 o 
  -3   6   8      209.79      204.93     21.58 o 
  -2   6   8       33.78       32.77      5.12 o 
  -1   6   8      197.50      190.13     19.93 o 
   0   6   8      315.40      304.28     26.13 o 
   1   6   8      173.83      171.56     18.52 o 
   2   6   8       26.47       32.37     10.43 o 
   3   6   8       99.70       97.33     12.53 o 
   4   6   8       14.55       11.05      5.42 o 
   5   6   8       55.23       66.29     14.85 o 
   6   6   8        1.72        3.06      7.49 o 
   7   6   8        1.05        0.77      9.13 o 
  -8   7   8        4.53        4.90     20.92 o 
  -7   7   8        0.63       -1.08      6.27 o 
  -6   7   8       13.09       12.58      5.76 o 
  -5   7   8       55.74       57.93     13.38 o 
  -4   7   8       64.70       51.73      8.44 o 
  -3   7   8       13.42        5.80      7.27 o 
  -2   7   8      426.24      405.97     39.73 o 
  -1   7   8      418.36      442.37     37.36 o 
   0   7   8      114.25      122.15     12.02 o 
   1   7   8      450.55      376.06     36.54 o 
   2   7   8       30.89       29.56      6.68 o 
   3   7   8        2.18       -0.19      7.70 o 
   4   7   8        6.33        9.05      9.04 o 
   5   7   8       55.14       48.39      9.27 o 
   6   7   8       55.04       55.37     12.30 o 
   7   7   8       28.43       52.98     23.05 o 
  -8   8   8        0.03       -1.49     12.88 o 
  -7   8   8        0.00       12.78      6.86 o 
  -6   8   8        9.71        7.62      6.38 o 
  -5   8   8        0.00        1.97      6.07 o 
  -4   8   8       29.45       32.27      8.80 o 
  -3   8   8      278.96      273.24     27.68 o 
  -2   8   8      686.28      639.61     60.26 o 
  -1   8   8     1018.35      998.62     82.12 o 
   0   8   8        0.42       -0.86      5.47 o 
   1   8   8       67.76       59.14      9.01 o 
   2   8   8        4.68       14.11      6.93 o 
   3   8   8       18.20        8.13      5.19 o 
   4   8   8        0.53       -1.64      4.83 o 
   5   8   8        1.02       10.18      9.18 o 
   6   8   8        1.74        4.79      7.22 o 
   7   8   8        1.37       -3.37     12.33 o 
  -8   9   8        0.01       -0.18     12.58 o 
  -7   9   8        5.52       10.94      7.82 o 
  -6   9   8       17.70       21.77      7.33 o 
  -5   9   8        0.21       -3.49      6.82 o 
  -4   9   8       51.32       69.42     10.59 o 
  -3   9   8      508.48      518.70     49.67 o 
  -2   9   8       79.70       71.21     12.60 o 
  -1   9   8      130.40      116.66     11.99 o 
   0   9   8      382.11      375.75     37.41 o 
   1   9   8        1.87       -3.67      4.91 o 
   2   9   8        0.02       -1.17      4.65 o 
   3   9   8        2.14       -0.41      4.84 o 
   4   9   8       38.22       33.46      8.01 o 
   5   9   8       10.84        7.63      6.92 o 
   6   9   8        0.57        7.69      9.28 o 
  -8  10   8        1.31       38.74     20.48 o 
  -7  10   8        0.15       -1.67      9.77 o 
  -6  10   8        8.48       11.48      7.37 o 
  -5  10   8      137.61      138.77     23.41 o 
  -4  10   8      151.11      159.44     18.58 o 
  -3  10   8       52.04       45.20      8.61 o 
  -2  10   8      139.30      144.72     16.49 o 
  -1  10   8        0.05       -0.02      5.07 o 
   0  10   8       18.03       17.11      5.78 o 
   1  10   8        3.33        9.69      5.15 o 
   2  10   8       31.09       36.91     10.60 o 
   3  10   8       24.00       25.78      7.06 o 
   4  10   8        3.73       -1.07      5.51 o 
   5  10   8        5.67        8.67      7.34 o 
   6  10   8        0.07       -2.96      8.77 o 
  -7  11   8        8.91        2.25      9.85 o 
  -6  11   8       34.12       51.76     10.93 o 
  -5  11   8      184.30      271.92     34.51 o 
  -4  11   8       45.03       49.98      9.40 o 
  -3  11   8        8.51        8.46      6.93 o 
  -2  11   8       34.86       25.88     10.02 o 
  -1  11   8        0.03       -2.90      6.27 o 
   0  11   8        3.64        4.48      5.43 o 
   1  11   8        4.74       -4.61      4.58 o 
   2  11   8       89.74       68.06     10.50 o 
   3  11   8        0.08       -1.14      5.24 o 
   4  11   8       16.51       13.00      7.17 o 
   5  11   8        0.01       10.12      8.07 o 
   6  11   8        0.22       16.75     10.15 o 
  -7  12   8       11.94       15.96     11.77 o 
  -6  12   8        2.80       -9.06     15.25 o 
  -5  12   8        0.02        2.73      7.66 o 
  -4  12   8       96.66       74.77     11.72 o 
  -3  12   8       15.49        9.25      6.44 o 
  -2  12   8        8.90        3.78      6.20 o 
  -1  12   8       12.76        0.26      6.52 o 
   0  12   8        7.34        6.82      5.42 o 
   1  12   8        9.87       15.72      6.79 o 
   2  12   8        8.75       -1.94      5.41 o 
   3  12   8        3.15        4.57      6.40 o 
   4  12   8        4.66        9.72      7.21 o 
   5  12   8        2.54        2.77      9.10 o 
  -6  13   8        0.17      -10.20     11.89 o 
  -5  13   8        1.98        4.38      7.76 o 
  -4  13   8        3.86       -5.47     10.87 o 
  -3  13   8        2.49       -3.50      6.51 o 
  -2  13   8        7.59        6.10      6.91 o 
  -1  13   8       10.14        4.01      8.82 o 
   0  13   8        0.01        1.71      7.55 o 
   1  13   8        2.07        7.67      8.98 o 
   2  13   8        2.07        3.03      6.68 o 
   3  13   8        0.01        4.12      6.91 o 
   4  13   8        7.63        4.82      7.71 o 
   5  13   8        0.12        4.07      8.64 o 
  -6  14   8       13.77       -8.78     10.62 o 
  -5  14   8        0.44        6.56      8.87 o 
  -4  14   8        6.99        3.70     10.42 o 
  -3  14   8        3.73        5.74      7.69 o 
  -2  14   8        9.37       18.29     13.79 o 
  -1  14   8        0.01        5.50      8.91 o 
   0  14   8        0.13        0.03      8.20 o 
   1  14   8        0.49       10.66      7.20 o 
   2  14   8        3.35       -4.02      6.95 o 
   3  14   8        0.99       -2.90      7.74 o 
   4  14   8        0.20        2.45      9.80 o 
  -5  15   8        0.85       17.52     11.60 o 
  -4  15   8        0.24        6.67      8.44 o 
  -3  15   8       10.48        3.38     11.94 o 
  -2  15   8        0.03       -8.77      9.02 o 
  -1  15   8        5.04       15.57     12.69 o 
   0  15   8        4.15       10.80     10.20 o 
   1  15   8        0.42       17.87     10.26 o 
   2  15   8        1.45       15.37      8.07 o 
   3  15   8        0.81        2.61      7.70 o 
   4  15   8        0.53        5.05     14.44 o 
  -4  16   8        0.00       -6.35      8.47 o 
  -3  16   8        0.07       -9.14     10.26 o 
  -2  16   8        2.41        7.82     10.79 o 
  -1  16   8        2.87       -0.94     10.49 o 
   0  16   8       11.50        3.57     10.28 o 
   1  16   8        0.04       -0.14     11.13 o 
   2  16   8        0.25        6.60      8.92 o 
   3  16   8        0.13        8.74      9.36 o 
  -3  17   8        0.14      -10.26     14.22 o 
  -2  17   8        0.86       -7.20     10.08 o 
  -1  17   8        1.87       11.50     11.99 o 
   0  17   8        0.11       10.27     11.76 o 
   1  17   8        0.26        2.25     10.85 o 
   2  17   8        0.88        3.02     20.43 o 
  -9   1   9       36.09       46.53     12.69 o 
  -8   1   9      128.16      150.08     18.58 o 
  -7   1   9       51.22       35.46     12.57 o 
  -6   1   9      152.42      142.32     16.94 o 
  -5   1   9      116.21      123.34     14.54 o 
  -4   1   9        0.58        3.17      3.49 o 
  -3   1   9       76.19       79.27      7.94 o 
  -2   1   9        4.34        7.84      3.22 o 
  -1   1   9        1.46        6.34      2.40 o 
   0   1   9       15.29       14.98      3.51 o 
   1   1   9       18.60       23.46      4.44 o 
   2   1   9       27.46       26.70      4.22 o 
   3   1   9        6.79       11.92      5.27 o 
   4   1   9        3.78        0.49      5.50 o 
   5   1   9       12.23        0.43      5.24 o 
   6   1   9        1.57       13.12      7.17 o 
   7   1   9        1.99        9.06      8.20 o 
  -9   2   9        1.79        7.49      9.08 o 
  -8   2   9        3.54        5.60      7.10 o 
  -7   2   9       93.94       95.08     17.60 o 
  -6   2   9        0.03        6.11      5.36 o 
  -5   2   9        0.78        8.35      4.13 o 
  -4   2   9      180.13      173.79     16.72 o 
  -3   2   9       31.64       32.28      5.94 o 
  -2   2   9       42.32       59.56      6.96 o 
  -1   2   9        0.13        0.86      2.27 o 
   0   2   9      173.70      201.81     16.98 o 
   1   2   9       45.89       57.31      6.07 o 
   2   2   9      117.75      124.65     12.77 o 
   3   2   9      119.18      107.82     13.35 o 
   4   2   9       73.55       74.06     11.04 o 
   5   2   9       30.98       30.16      9.17 o 
   6   2   9        0.13        0.85      6.50 o 
   7   2   9        6.41       29.60     11.25 o 
  -9   3   9        1.03       -8.53      8.88 o 
  -8   3   9       20.84       11.60      9.64 o 
  -7   3   9       70.89       68.54     13.50 o 
  -6   3   9      140.08      144.70     17.16 o 
  -5   3   9       17.22       15.95      4.66 o 
  -4   3   9      345.07      309.71     31.00 o 
  -3   3   9        3.00        3.55      3.05 o 
  -2   3   9       92.03       92.98      9.73 o 
  -1   3   9       68.06       66.85      7.51 o 
   0   3   9        2.79        7.26      3.01 o 
   1   3   9       22.75       25.24      5.02 o 
   2   3   9       51.39       62.54      8.85 o 
   3   3   9        3.55        1.64      4.32 o 
   4   3   9       36.44       32.60      8.42 o 
   5   3   9       51.56       51.87     10.94 o 
   6   3   9        7.38        4.97      7.40 o 
   7   3   9        0.40        0.05      9.60 o 
  -9   4   9        0.41       -3.16      9.36 o 
  -8   4   9        0.04        1.73      9.15 o 
  -7   4   9        5.19        1.22      7.09 o 
  -6   4   9        0.00        1.40      6.72 o 
  -5   4   9       35.90       47.46      8.19 o 
  -4   4   9       72.58       82.87     10.92 o 
  -3   4   9       10.02        8.00      4.65 o 
  -2   4   9      358.14      360.20     30.78 o 
  -1   4   9        0.00       -0.54      3.69 o 
   0   4   9       24.50       18.56      3.98 o 
   1   4   9      485.55      474.78     40.26 o 
   2   4   9      634.82      594.65     56.72 o 
   3   4   9      527.22      511.26     50.22 o 
   4   4   9       72.97       78.49     11.25 o 
   5   4   9        6.91        3.90      6.35 o 
   6   4   9        6.19        2.29      9.87 o 
   7   4   9        0.01      -10.08      8.59 o 
  -9   5   9        0.36        0.70     11.02 o 
  -8   5   9        5.01        5.47     10.11 o 
  -7   5   9        9.05       11.83      8.39 o 
  -6   5   9       14.85        5.93      5.69 o 
  -5   5   9      130.04      124.21     17.58 o 
  -4   5   9      502.47      525.84     50.56 o 
  -3   5   9       56.94       41.57      8.67 o 
  -2   5   9      121.37      126.59     12.80 o 
  -1   5   9        0.49        4.91      3.10 o 
   0   5   9      125.88      138.60     13.25 o 
   1   5   9      155.20      173.00     18.85 o 
   2   5   9        5.57        6.59      4.56 o 
   3   5   9      155.88      168.59     28.12 o 
   4   5   9       27.14       24.12      6.44 o 
   5   5   9        0.28       -8.42      5.81 o 
   6   5   9       12.52        4.74     15.76 o 
   7   5   9        0.21        3.60      9.85 o 
  -8   6   9        5.05       -8.63     11.58 o 
  -7   6   9        0.72       13.16     10.65 o 
  -6   6   9        7.49        9.50      5.84 o 
  -5   6   9       29.82       41.58     12.06 o 
  -4   6   9       12.77       16.28      7.19 o 
  -3   6   9        1.06       -1.96      4.33 o 
  -2   6   9      229.35      236.84     24.08 o 
  -1   6   9      597.88      547.36     46.33 o 
   0   6   9      767.69      689.92     57.38 o 
   1   6   9      333.81      314.93     32.28 o 
   2   6   9      193.33      194.02     20.97 o 
   3   6   9        0.00       -2.25      7.84 o 
   4   6   9       43.66       41.21     12.00 o 
   5   6   9       38.45       36.93      9.92 o 
   6   6   9        2.63        2.04      7.95 o 
   7   6   9        1.40       22.99     11.47 o 
  -8   7   9        0.07        3.15      9.38 o 
  -7   7   9        0.40       13.45      9.73 o 
  -6   7   9        0.72       -1.28      5.88 o 
  -5   7   9        0.18       -1.42      5.25 o 
  -4   7   9       29.32       19.99      6.45 o 
  -3   7   9       59.07       52.69      8.75 o 
  -2   7   9      314.38      317.93     31.46 o 
  -1   7   9      117.54      127.61     12.96 o 
   0   7   9        1.85       -5.48      3.65 o 
   1   7   9       30.03       35.49      6.88 o 
   2   7   9       29.43       26.80      6.73 o 
   3   7   9        9.78       21.59      7.17 o 
   4   7   9        4.54        3.66      5.45 o 
   5   7   9        6.58       10.25     12.03 o 
   6   7   9        7.39       11.64     10.06 o 
  -8   8   9        0.49       -9.92     11.56 o 
  -7   8   9        4.71       -9.24      6.81 o 
  -6   8   9       19.63       11.50      9.72 o 
  -5   8   9        0.46       -3.47      5.33 o 
  -4   8   9      115.53      134.07     15.88 o 
  -3   8   9      192.68      194.91     21.12 o 
  -2   8   9        7.96        3.63      5.20 o 
  -1   8   9        8.87       13.12      5.77 o 
   0   8   9      396.45      355.82     36.03 o 
   1   8   9       30.91       26.40      6.69 o 
   2   8   9        1.87       -0.29      4.56 o 
   3   8   9        0.01        4.91      6.57 o 
   4   8   9        2.25        4.05      5.64 o 
   5   8   9        7.98       -4.64      6.76 o 
   6   8   9        0.26       14.50      9.70 o 
  -7   9   9        1.13        2.14      8.11 o 
  -6   9   9        0.33        7.03      7.17 o 
  -5   9   9       58.10       60.20     11.79 o 
  -4   9   9       56.82       74.00     15.85 o 
  -3   9   9      318.11      319.87     32.47 o 
  -2   9   9       78.60       75.07     10.79 o 
  -1   9   9       31.40       39.43      7.80 o 
   0   9   9       73.93       59.86      9.36 o 
   1   9   9       84.07      119.60     17.43 o 
   2   9   9        0.29       -3.82      4.68 o 
   3   9   9        7.19        4.07      5.81 o 
   4   9   9        8.04       -2.22      7.53 o 
   5   9   9        1.55        0.75      6.62 o 
   6   9   9        8.16        3.88      8.59 o 
  -7  10   9        0.17        6.31      8.83 o 
  -6  10   9       30.59       23.99      9.09 o 
  -5  10   9       19.28       19.07      7.90 o 
  -4  10   9       27.26       29.30      7.71 o 
  -3  10   9        1.33       -2.55      5.69 o 
  -2  10   9      142.60      136.26     16.33 o 
  -1  10   9       15.90       20.38     11.42 o 
   0  10   9      140.25      193.35     21.30 o 
   1  10   9      134.52      139.99     16.55 o 
   2  10   9       54.49       49.80     14.31 o 
   3  10   9        3.62       -0.98      5.25 o 
   4  10   9        3.19       -0.01      6.42 o 
   5  10   9        0.35       -5.26      6.91 o 
   6  10   9        1.13      -12.97     17.08 o 
  -7  11   9       14.79       27.94     14.15 o 
  -6  11   9       84.65       93.53     25.35 o 
  -5  11   9       66.12       68.78     19.27 o 
  -4  11   9       45.47       50.48     14.76 o 
  -3  11   9       19.30       16.16      6.68 o 
  -2  11   9        0.05        1.34      5.52 o 
  -1  11   9        4.03        4.94      6.45 o 
   0  11   9        1.01        3.31      5.49 o 
   1  11   9        4.02        2.16      8.52 o 
   2  11   9       24.95       17.46      7.02 o 
   3  11   9       14.04        7.68      6.67 o 
   4  11   9        2.96       12.51      7.03 o 
   5  11   9        0.02      -10.60      7.07 o 
  -7  12   9        0.12        0.66     17.22 o 
  -6  12   9        0.80        1.28      8.75 o 
  -5  12   9       13.20       20.47      8.70 o 
  -4  12   9        5.80       -1.61      9.46 o 
  -3  12   9        0.19       -3.78      6.22 o 
  -2  12   9       20.75       29.06      8.96 o 
  -1  12   9        0.13       10.03      7.57 o 
   0  12   9        2.97       -2.22      7.01 o 
   1  12   9        1.93       -0.96      5.74 o 
   2  12   9       27.79       20.40      9.68 o 
   3  12   9       23.69       13.02      7.46 o 
   4  12   9       17.62       33.06     10.74 o 
   5  12   9        0.57        4.39      8.39 o 
  -6  13   9        1.29        0.46     10.71 o 
  -5  13   9        0.05        0.12      8.76 o 
  -4  13   9        1.60        3.59      7.47 o 
  -3  13   9        0.62        4.51      7.54 o 
  -2  13   9        9.52       17.38      8.82 o 
  -1  13   9       15.36       20.01      9.31 o 
   0  13   9        2.30        7.12      9.23 o 
   1  13   9        5.09        6.49      7.74 o 
   2  13   9        0.57        8.30      7.53 o 
   3  13   9        0.08        0.49      7.33 o 
   4  13   9        4.72       -1.89     10.53 o 
  -5  14   9        0.60       -7.40      8.67 o 
  -4  14   9        0.00       -1.27      8.01 o 
  -3  14   9        0.00        5.08      7.94 o 
  -2  14   9        5.67       11.47     10.20 o 
  -1  14   9        3.69       11.96      9.69 o 
   0  14   9        6.96       -7.32     14.04 o 
   1  14   9        0.75       17.04     10.09 o 
   2  14   9        1.10        3.69      7.63 o 
   3  14   9        0.05       -2.69      7.92 o 
   4  14   9        1.15        7.33     10.02 o 
  -5  15   9        0.07      -19.79     17.53 o 
  -4  15   9        0.37        9.52      8.89 o 
  -3  15   9        0.02       -4.99      9.41 o 
  -2  15   9        0.00       -8.27     10.29 o 
  -1  15   9        0.14      -12.37     10.01 o 
   0  15   9        2.51       15.09     11.22 o 
   1  15   9        1.61        4.95     10.36 o 
   2  15   9        0.08      -12.11      8.22 o 
   3  15   9        0.43       -7.95     21.28 o 
  -4  16   9        1.08        5.63     15.94 o 
  -3  16   9        0.00       -5.22     10.67 o 
  -2  16   9        2.68       -2.85     10.25 o 
  -1  16   9        0.01       -3.76     10.60 o 
   0  16   9        2.30       22.30     12.42 o 
   1  16   9        0.10       -5.26     10.46 o 
   2  16   9        4.30       22.08     19.96 o 
  -2  17   9        0.16      -29.44     22.79 o 
  -1  17   9        0.00        9.74     16.78 o 
   0  17   9        0.50       21.14     22.74 o 
  -9   0  10        0.50      -11.88     11.87 o 
  -8   0  10       23.32       26.37     13.32 o 
  -7   0  10       86.50       99.26     19.89 o 
  -6   0  10       58.81       66.49     22.48 o 
  -5   0  10       30.68       48.78     11.78 o 
  -4   0  10       14.91       11.75      6.93 o 
  -3   0  10        1.89       -3.68      6.95 o 
  -2   0  10       45.07       45.10      7.93 o 
  -1   0  10      160.50      156.91     46.12 o 
   0   0  10       48.30       58.27      8.95 o 
   1   0  10       67.83       64.08      9.81 o 
   2   0  10      133.55      143.87     18.47 o 
   3   0  10       96.70      103.07     19.06 o 
   4   0  10       20.76       32.35     10.51 o 
   5   0  10      171.74      165.01     28.90 o 
   6   0  10      118.25      152.51     35.88 o 
   7   0  10       45.50      102.86     23.73 o 
  -9   1  10        2.11       10.01      9.01 o 
  -8   1  10        0.00       15.17      8.30 o 
  -7   1  10       15.36       13.57      7.06 o 
  -6   1  10      184.04      200.11     26.29 o 
  -5   1  10      136.09      158.92     18.35 o 
  -4   1  10       16.10       14.16      4.55 o 
  -3   1  10       47.14       55.29      6.30 o 
  -2   1  10       81.93       95.32      9.21 o 
  -1   1  10      280.12      291.93     23.55 o 
   0   1  10      107.57      101.43      9.72 o 
   1   1  10       81.24       76.62      9.91 o 
   2   1  10       51.11       55.61      7.26 o 
   3   1  10       15.47       40.56      7.64 o 
   4   1  10       10.69       20.19      6.35 o 
   5   1  10       11.26       -0.44      6.60 o 
   6   1  10        7.03       16.70      9.85 o 
   7   1  10       17.19       22.27     11.70 o 
  -9   2  10        3.79        0.07     11.53 o 
  -8   2  10        6.40       18.21     10.33 o 
  -7   2  10        8.46       14.63      8.74 o 
  -6   2  10       18.81       19.85      7.94 o 
  -5   2  10       77.41       69.52     12.18 o 
  -4   2  10        7.72       14.29      5.80 o 
  -3   2  10       61.42       52.54      6.85 o 
  -2   2  10        0.24       -0.66      2.95 o 
  -1   2  10       28.69       24.74      4.63 o 
   0   2  10       53.27       51.07      6.58 o 
   1   2  10      301.42      266.26     23.33 o 
   2   2  10      202.89      247.98     24.99 o 
   3   2  10      357.42      392.07     38.91 o 
   4   2  10      268.57      263.57     33.48 o 
   5   2  10       91.31      106.33     17.48 o 
   6   2  10        3.01       11.47      9.22 o 
   7   2  10        1.03        7.36     11.12 o 
  -9   3  10        0.47       -2.10      9.78 o 
  -8   3  10        0.01        7.89      9.77 o 
  -7   3  10       23.58       12.41      8.84 o 
  -6   3  10       27.00       26.49     14.37 o 
  -5   3  10       59.87       76.44     18.92 o 
  -4   3  10      240.06      276.35     28.04 o 
  -3   3  10      464.94      483.05     53.17 o 
  -2   3  10       19.41       19.08      4.26 o 
  -1   3  10      201.95      201.01     18.16 o 
   0   3  10      102.45      110.34     11.24 o 
   1   3  10        9.46       16.21      4.08 o 
   2   3  10       20.67       22.58      5.93 o 
   3   3  10       44.53       56.99      9.19 o 
   4   3  10        0.09       15.69      6.88 o 
   5   3  10        8.50        8.42      7.64 o 
   6   3  10        5.08        5.49      8.58 o 
   7   3  10        1.87       -2.01     10.59 o 
  -8   4  10        0.15        9.89     14.72 o 
  -7   4  10        0.51        4.24      7.99 o 
  -6   4  10        6.31       12.68      7.92 o 
  -5   4  10       55.72       60.94      9.55 o 
  -4   4  10       11.16       14.03      6.16 o 
  -3   4  10       40.01       37.35     11.65 o 
  -2   4  10        0.00        2.89      4.22 o 
  -1   4  10      247.31      228.68     21.09 o 
   0   4  10      221.31      229.61     20.96 o 
   1   4  10      932.47      923.40     86.48 o 
   2   4  10      288.54      315.82     32.24 o 
   3   4  10      181.43      195.39     21.64 o 
   4   4  10        3.48       -5.26      5.41 o 
   5   4  10        1.54        4.21      7.06 o 
   6   4  10        4.89       -6.86     12.56 o 
   7   4  10        1.28       -8.27     10.38 o 
  -8   5  10        0.14       -2.81      9.53 o 
  -7   5  10        3.09       -1.88      8.14 o 
  -6   5  10       25.01       27.87      8.93 o 
  -5   5  10      135.50      130.08     15.88 o 
  -4   5  10      425.77      444.20     43.28 o 
  -3   5  10      102.12       87.32     11.76 o 
  -2   5  10      170.49      160.85     15.70 o 
  -1   5  10      381.36      372.99     32.21 o 
   0   5  10      290.41      306.62     26.88 o 
   1   5  10      611.52      521.06     50.64 o 
   2   5  10        2.47       -6.87      6.28 o 
   3   5  10        0.08        0.49      4.87 o 
   4   5  10       39.07       41.01      8.31 o 
   5   5  10       14.81       14.99     11.41 o 
   6   5  10        1.06        3.53      9.40 o 
  -8   6  10        3.91        1.88     11.81 o 
  -7   6  10        5.24       14.01      8.88 o 
  -6   6  10        2.25        1.56      6.55 o 
  -5   6  10        6.34        9.67      6.00 o 
  -4   6  10       72.40       61.36     10.04 o 
  -3   6  10       16.04       17.44      5.96 o 
  -2   6  10      204.66      177.07     19.38 o 
  -1   6  10      445.97      402.40     34.81 o 
   0   6  10      119.00      143.95     16.23 o 
   1   6  10      105.43      118.26     14.47 o 
   2   6  10      105.60      135.83     20.55 o 
   3   6  10       54.11       64.46     10.27 o 
   4   6  10        8.06       17.87      7.53 o 
   5   6  10        1.23        3.51      7.04 o 
   6   6  10        5.21        4.32      9.85 o 
  -8   7  10        1.25       16.49     10.78 o 
  -7   7  10        0.45       -3.21      8.65 o 
  -6   7  10       41.15       51.91     11.07 o 
  -5   7  10        9.56       21.43     13.30 o 
  -4   7  10       93.11       92.98     16.14 o 
  -3   7  10      634.16      627.09     60.04 o 
  -2   7  10     1586.10     1509.26    138.40 o 
  -1   7  10     1166.32     1055.35     86.89 o 
   0   7  10      170.22      201.28     21.97 o 
   1   7  10      103.93       98.94     14.29 o 
   2   7  10      107.00       99.57     12.97 o 
   3   7  10        0.46       -1.95      5.19 o 
   4   7  10       16.24        3.58      7.28 o 
   5   7  10        9.34        7.06      7.91 o 
   6   7  10        2.50       -2.66      9.97 o 
  -8   8  10        0.02        2.57     13.36 o 
  -7   8  10        1.36       -4.40      9.74 o 
  -6   8  10        2.54       16.66     11.18 o 
  -5   8  10        0.75       -6.58      6.32 o 
  -4   8  10       68.80       71.59     11.22 o 
  -3   8  10      267.11      224.48     24.24 o 
  -2   8  10      311.61      319.94     32.05 o 
  -1   8  10        3.84        9.40      5.48 o 
   0   8  10       87.71       69.00     10.34 o 
   1   8  10       52.54       49.97     11.59 o 
   2   8  10       24.77       38.82      7.95 o 
   3   8  10        6.53        9.02      6.24 o 
   4   8  10        2.38       -4.44      6.25 o 
   5   8  10        0.41        6.83      7.89 o 
   6   8  10        6.18       14.27     15.94 o 
  -7   9  10        0.42       -9.20      8.75 o 
  -6   9  10        8.49        5.09      7.85 o 
  -5   9  10       34.96       49.61      9.77 o 
  -4   9  10      270.95      292.11     31.06 o 
  -3   9  10      206.26      190.68     21.19 o 
  -2   9  10        1.97        6.19      6.18 o 
  -1   9  10      335.62      326.29     43.21 o 
   0   9  10      468.38      426.17     43.09 o 
   1   9  10      129.23      138.76     17.05 o 
   2   9  10        2.50       -3.36      5.47 o 
   3   9  10       16.86        6.21      7.80 o 
   4   9  10        4.37        6.37      6.89 o 
   5   9  10        0.92        5.69      8.28 o 
  -7  10  10        1.43        3.41      9.50 o 
  -6  10  10       17.31       13.41     15.23 o 
  -5  10  10       21.30       20.77      8.81 o 
  -4  10  10        0.00        1.77      6.79 o 
  -3  10  10       26.84       15.76      8.15 o 
  -2  10  10        4.97        7.30      5.68 o 
  -1  10  10       69.97       75.25     13.22 o 
   0  10  10       87.94       88.34     12.21 o 
   1  10  10       81.49      106.52     17.79 o 
   2  10  10       16.37       37.84      8.54 o 
   3  10  10        0.03        5.41      7.05 o 
   4  10  10        1.33        3.38      7.01 o 
   5  10  10        1.03       -5.12     11.09 o 
  -7  11  10        5.19       -0.95     12.48 o 
  -6  11  10        9.53       -1.41      9.36 o 
  -5  11  10       16.72       13.62      8.46 o 
  -4  11  10        3.30       15.23      7.82 o 
  -3  11  10        0.00        1.08      6.41 o 
  -2  11  10       36.13       44.09     10.95 o 
  -1  11  10       21.46       21.98      9.28 o 
   0  11  10       34.67       46.91     16.22 o 
   1  11  10       75.75       57.38     11.64 o 
   2  11  10       66.27       61.87     10.81 o 
   3  11  10       18.39        9.49      7.03 o 
   4  11  10        1.27       -0.64      7.25 o 
   5  11  10        0.63       27.60     11.83 o 
  -6  12  10        0.32      -11.96      8.98 o 
  -5  12  10        3.47       -0.82      8.63 o 
  -4  12  10        0.59       -3.19      7.51 o 
  -3  12  10        3.36        2.81      7.11 o 
  -2  12  10        0.02        3.05      8.33 o 
  -1  12  10        1.86       14.74      8.44 o 
   0  12  10       26.52       10.99      8.72 o 
   1  12  10       13.67       11.56      7.21 o 
   2  12  10       75.01       65.52     11.94 o 
   3  12  10       54.24       33.59      9.79 o 
   4  12  10       10.79        8.16      8.43 o 
  -5  13  10        1.10        6.15      8.99 o 
  -4  13  10        1.27        5.35      8.69 o 
  -3  13  10        8.38        0.08      8.12 o 
  -2  13  10       19.66       13.14      9.56 o 
  -1  13  10        0.02        0.79      9.04 o 
   0  13  10        8.56       14.81     10.88 o 
   1  13  10        2.85       -3.11      8.59 o 
   2  13  10        1.53        9.41      8.04 o 
   3  13  10        4.87        9.70      8.11 o 
   4  13  10        3.43        2.21      9.29 o 
  -5  14  10        0.06      -11.99     14.05 o 
  -4  14  10        0.02        1.68      8.37 o 
  -3  14  10        0.68        2.98      9.34 o 
  -2  14  10        0.71        9.80     10.58 o 
  -1  14  10        7.00       15.55     21.16 o 
   0  14  10        9.24       -5.31      9.49 o 
   1  14  10        0.04        1.18      9.82 o 
   2  14  10       13.23       17.46      9.36 o 
   3  14  10        7.84       -2.72      9.18 o 
  -4  15  10        0.10       -9.51     15.48 o 
  -3  15  10        0.60       -5.24      9.31 o 
  -2  15  10        0.31        5.17     11.18 o 
  -1  15  10        0.29        4.37     10.92 o 
   0  15  10       14.92       10.18     10.89 o 
   1  15  10        0.00       -4.14     10.35 o 
   2  15  10        0.03       -0.71     18.12 o 
  -2  16  10        0.00       10.24     22.41 o 
  -1  16  10        0.06      -12.94     17.55 o 
   0  16  10        4.16       18.68     23.78 o 
  -8   1  11        0.53        8.93      9.20 o 
  -7   1  11       14.28        9.83      9.28 o 
  -6   1  11        4.11        9.34      7.87 o 
  -5   1  11        9.55        6.67     10.80 o 
  -4   1  11       21.88       29.82      6.67 o 
  -3   1  11       45.96       35.00      5.96 o 
  -2   1  11        1.03       -1.66      3.59 o 
  -1   1  11        5.38       10.26      4.33 o 
   0   1  11       11.82        5.41      3.76 o 
   1   1  11        6.43       16.38      4.57 o 
   2   1  11        7.70       14.15      5.36 o 
   3   1  11       29.62       20.61      9.06 o 
   4   1  11        0.09       -4.37      7.22 o 
   5   1  11       82.04       65.96     13.90 o 
   6   1  11        7.34       26.82     12.12 o 
  -8   2  11        0.13      -10.14      9.67 o 
  -7   2  11        6.27       10.89      8.14 o 
  -6   2  11        8.50        7.11     11.98 o 
  -5   2  11      112.35      121.74     19.29 o 
  -4   2  11       12.01       14.49      5.98 o 
  -3   2  11        0.10       -0.31      4.25 o 
  -2   2  11        1.32        1.45      3.62 o 
  -1   2  11        3.38        6.98      4.51 o 
   0   2  11       21.49       10.50      4.54 o 
   1   2  11        0.03       -0.01      3.55 o 
   2   2  11      171.71      198.66     37.20 o 
   3   2  11      231.04      260.96     33.08 o 
   4   2  11       81.67       96.54     19.38 o 
   5   2  11        0.83        4.22      8.02 o 
   6   2  11       25.01       25.13     11.84 o 
  -8   3  11        1.75       17.48      9.93 o 
  -7   3  11       18.19       39.75     11.56 o 
  -6   3  11       38.97       35.33     11.61 o 
  -5   3  11       37.09       27.85     10.67 o 
  -4   3  11       60.76       62.95      9.81 o 
  -3   3  11       99.88      115.10     14.02 o 
  -2   3  11      281.26      262.15     23.72 o 
  -1   3  11        0.68       -0.85      3.69 o 
   0   3  11        0.23       -5.65      3.95 o 
   1   3  11        0.87        4.56      5.17 o 
   2   3  11       57.38       65.92     12.66 o 
   3   3  11      182.54      180.26     24.31 o 
   4   3  11       16.79       11.03      9.14 o 
   5   3  11        4.87       -1.00      8.28 o 
   6   3  11        6.49       -4.18      9.08 o 
  -8   4  11        6.66        6.36      9.80 o 
  -7   4  11       14.07       12.64     10.25 o 
  -6   4  11       16.72       28.58      9.72 o 
  -5   4  11       20.38       26.33      8.97 o 
  -4   4  11      105.11      110.61     13.78 o 
  -3   4  11      208.85      225.54     23.67 o 
  -2   4  11        5.08        3.49      3.66 o 
  -1   4  11        1.08       -2.35      3.56 o 
   0   4  11      396.91      414.73     35.97 o 
   1   4  11      277.49      215.11     23.22 o 
   2   4  11      194.73      173.52     19.59 o 
   3   4  11       71.35       83.37     12.01 o 
   4   4  11       54.35       60.42     12.71 o 
   5   4  11        7.79        9.78     13.74 o 
   6   4  11        2.45        2.23     10.00 o 
  -8   5  11       10.66       10.78     10.98 o 
  -7   5  11        0.04      -13.51     11.13 o 
  -6   5  11        4.40       17.84     10.21 o 
  -5   5  11       25.50       23.48      9.49 o 
  -4   5  11        0.02       -1.87      5.35 o 
  -3   5  11       84.62       87.39     13.95 o 
  -2   5  11      331.24      369.08     36.30 o 
  -1   5  11       37.22       32.99      6.09 o 
   0   5  11      517.83      508.23     49.82 o 
   1   5  11      142.97      150.36     17.33 o 
   2   5  11       54.78       86.55     12.14 o 
   3   5  11       20.05       42.14      8.24 o 
   4   5  11        1.09       -3.82      6.88 o 
   5   5  11        6.25       14.14      9.14 o 
   6   5  11        0.14        7.59      9.94 o 
  -8   6  11       21.02       44.29     15.19 o 
  -7   6  11        1.13        9.77      9.71 o 
  -6   6  11       10.68       -0.67      8.22 o 
  -5   6  11        7.77        9.20     12.48 o 
  -4   6  11        5.71        0.26      5.50 o 
  -3   6  11       67.40       77.19     11.08 o 
  -2   6  11       71.53       84.05     11.93 o 
  -1   6  11      427.07      461.06     39.55 o 
   0   6  11       99.15       94.19     19.05 o 
   1   6  11      224.69      208.03     22.40 o 
   2   6  11        4.64       -0.11      5.63 o 
   3   6  11        5.66       19.73      6.83 o 
   4   6  11        0.62        2.07      7.38 o 
   5   6  11        3.29       12.45      8.84 o 
   6   6  11        3.44        9.76     12.07 o 
  -8   7  11        0.31       -3.31     12.51 o 
  -7   7  11        3.55        1.37     10.03 o 
  -6   7  11        0.15       -6.22      6.70 o 
  -5   7  11        5.15       -0.18      6.23 o 
  -4   7  11        0.00       -5.78      5.06 o 
  -3   7  11       11.84        6.27      6.44 o 
  -2   7  11        8.48        7.42      5.19 o 
  -1   7  11       49.55       34.64      7.77 o 
   0   7  11       31.90       49.06      8.88 o 
   1   7  11       12.27        6.73      8.51 o 
   2   7  11        1.51       -1.62      5.28 o 
   3   7  11        0.09       -5.15      9.07 o 
   4   7  11        0.37        1.06      7.14 o 
   5   7  11        3.90        2.77      8.91 o 
  -7   8  11        5.10        8.03     11.56 o 
  -6   8  11        1.33        2.86      7.98 o 
  -5   8  11        0.29        1.93      6.80 o 
  -4   8  11       26.60       33.86      8.81 o 
  -3   8  11        1.40       -1.94      5.52 o 
  -2   8  11        5.58        5.65      5.61 o 
  -1   8  11       11.82        7.01      5.96 o 
   0   8  11        0.08        2.21      5.20 o 
   1   8  11       24.26       21.06      6.58 o 
   2   8  11        8.23        7.12      7.76 o 
   3   8  11        9.59       17.11      7.73 o 
   4   8  11        2.62       -9.31      6.56 o 
   5   8  11        0.11      -12.32      8.21 o 
  -7   9  11        2.08      -14.11     10.99 o 
  -6   9  11        4.77       -2.80      8.51 o 
  -5   9  11       13.70        4.92      8.10 o 
  -4   9  11        1.28       -5.45      6.20 o 
  -3   9  11        8.75       14.91      7.00 o 
  -2   9  11       97.52       91.53     12.49 o 
  -1   9  11      139.49      125.23     24.88 o 
   0   9  11      134.39      151.56     18.71 o 
   1   9  11       14.42       26.60     10.04 o 
   2   9  11       41.55       61.56     10.57 o 
   3   9  11        2.77        6.07      7.82 o 
   4   9  11        5.40        7.09      7.56 o 
   5   9  11        0.62       -3.45      9.30 o 
  -7  10  11        3.12      -18.04     20.36 o 
  -6  10  11        0.14        1.85      9.36 o 
  -5  10  11        2.25       -1.80      7.98 o 
  -4  10  11        0.20        1.49      7.19 o 
  -3  10  11        7.32       10.28      7.25 o 
  -2  10  11        1.58        8.35      7.85 o 
  -1  10  11       54.91       60.91     19.74 o 
   0  10  11       39.16       24.66      9.38 o 
   1  10  11        0.17       -3.31      6.25 o 
   2  10  11       15.54       11.34      7.25 o 
   3  10  11        1.53       -1.14      7.48 o 
   4  10  11       11.54        8.33      8.36 o 
  -6  11  11        0.01       -1.10      9.55 o 
  -5  11  11        5.36       -3.29      8.50 o 
  -4  11  11        8.69        0.34      8.47 o 
  -3  11  11        3.19        0.71      7.56 o 
  -2  11  11        6.66       -0.97      7.88 o 
  -1  11  11        4.37       17.13      8.97 o 
   0  11  11        3.48        5.41      7.94 o 
   1  11  11       67.20      101.89     20.32 o 
   2  11  11       86.46       83.48     13.69 o 
   3  11  11       22.45       32.92      9.62 o 
   4  11  11        0.87       -4.05     11.63 o 
  -5  12  11        1.48        6.78      9.06 o 
  -4  12  11        7.55        8.95      9.37 o 
  -3  12  11       10.12        6.53      9.67 o 
  -2  12  11        2.94       -9.65      8.18 o 
  -1  12  11        0.05        4.17      9.15 o 
   0  12  11        0.24       -3.65      8.57 o 
   1  12  11       25.96       13.45      9.62 o 
   2  12  11       29.31       16.58      8.81 o 
   3  12  11       18.26       24.10     13.97 o 
  -5  13  11        1.47       15.98     12.82 o 
  -4  13  11        2.08        4.79      8.94 o 
  -3  13  11        2.81        2.71      9.86 o 
  -2  13  11        0.00        3.43      9.42 o 
  -1  13  11        0.01       -1.96     12.32 o 
   0  13  11        8.74        9.98     10.42 o 
   1  13  11        2.07       18.05     10.35 o 
   2  13  11        0.39        3.20      8.10 o 
   3  13  11       10.68       20.02     10.17 o 
  -4  14  11        0.47      -11.54     11.96 o 
  -3  14  11        1.46       -1.92     10.35 o 
  -2  14  11        1.05       12.17     10.35 o 
  -1  14  11        3.47       -4.64     10.05 o 
   0  14  11        0.06       11.76     13.17 o 
   1  14  11        0.44        1.32     10.06 o 
   2  14  11        0.13       11.67     13.80 o 
  -2  15  11        0.18      -24.77     21.47 o 
  -1  15  11        2.68        7.46     11.38 o 
   0  15  11        1.47       22.55     24.30 o 
  -8   0  12        1.14        5.28     15.43 o 
  -7   0  12        5.67       20.76     17.32 o 
  -6   0  12       47.86        6.09     16.14 o 
  -5   0  12       16.92       42.98     18.97 o 
  -4   0  12       11.55      -10.52     11.23 o 
  -3   0  12      149.94      140.77     40.32 o 
  -2   0  12       54.19       17.69     10.62 o 
  -1   0  12       25.57       17.88      7.81 o 
   0   0  12        4.81       -2.33      6.12 o 
   1   0  12       27.70       28.76     16.44 o 
   2   0  12       82.06      107.15     28.12 o 
   3   0  12       26.26       27.65     16.56 o 
   4   0  12      358.43      334.94     72.94 o 
   5   0  12      307.65      420.10     89.83 o 
   6   0  12      125.78      124.94     38.88 o 
  -8   1  12        0.10       -5.58     18.26 o 
  -7   1  12       15.89       13.87     12.71 o 
  -6   1  12        4.65       -1.48     11.39 o 
  -5   1  12      129.02      122.61     18.16 o 
  -4   1  12      260.09      217.72     27.13 o 
  -3   1  12      299.34      292.74     33.33 o 
  -2   1  12      131.11      118.96     24.59 o 
  -1   1  12      243.51      193.20     20.37 o 
   0   1  12        2.46        5.95      4.70 o 
   1   1  12       29.21       38.11      8.39 o 
   2   1  12        0.63       -4.48      7.53 o 
   3   1  12        1.88        3.18      8.67 o 
   4   1  12        7.93       27.45     15.62 o 
   5   1  12        5.49        8.73     27.74 o 
   6   1  12        1.72        3.38     14.85 o 
  -8   2  12       20.42        3.85     10.17 o 
  -7   2  12       34.25       20.30     17.07 o 
  -6   2  12       13.75       16.82     11.77 o 
  -5   2  12       40.66       39.23     10.53 o 
  -4   2  12      189.53      194.84     21.55 o 
  -3   2  12       33.38       33.59      8.98 o 
  -2   2  12       18.96       13.45      5.51 o 
  -1   2  12       51.46       43.99      7.81 o 
   0   2  12       34.31       35.66      5.89 o 
   1   2  12       21.46       11.97      9.86 o 
   2   2  12      198.15      217.35     23.59 o 
   3   2  12      147.75      182.74     25.50 o 
   4   2  12       89.95       84.53     15.51 o 
   5   2  12        9.20        5.04     12.94 o 
   6   2  12        4.19      -12.74     19.01 o 
  -8   3  12        1.21       47.46     55.72 o 
  -7   3  12        7.03       12.15     12.30 o 
  -6   3  12       26.90       35.29     10.76 o 
  -5   3  12      148.45      166.40     22.73 o 
  -4   3  12        8.66       11.87      6.89 o 
  -3   3  12       29.26       33.21      9.08 o 
  -2   3  12       80.33       94.83     10.69 o 
  -1   3  12      116.15       99.32     11.10 o 
   0   3  12        8.32        5.70      6.30 o 
   1   3  12       10.27        0.04      7.81 o 
   2   3  12       97.72      103.24     13.71 o 
   3   3  12       10.59       23.13     10.39 o 
   4   3  12        6.21       26.42      9.42 o 
   5   3  12        6.89        3.34     18.48 o 
   6   3  12        2.91       -5.45     12.50 o 
  -8   4  12        1.08        8.66     11.91 o 
  -7   4  12       52.94       56.30     13.97 o 
  -6   4  12      102.55      120.61     18.76 o 
  -5   4  12       77.36       79.65     17.83 o 
  -4   4  12        0.35        2.55      5.76 o 
  -3   4  12        0.01       -1.85      7.65 o 
  -2   4  12      100.41      119.85     22.21 o 
  -1   4  12       19.60       17.88      5.13 o 
   0   4  12      118.09      125.02     14.90 o 
   1   4  12       59.46       55.71      8.93 o 
   2   4  12       17.83       17.64      6.64 o 
   3   4  12       45.02       38.46      9.98 o 
   4   4  12        0.08        1.11      7.81 o 
   5   4  12        3.62       12.60      9.74 o 
  -7   5  12        0.50       13.23     14.04 o 
  -6   5  12        0.89       10.89      9.87 o 
  -5   5  12        5.00        7.28      6.98 o 
  -4   5  12        5.37        4.06      5.81 o 
  -3   5  12      446.58      392.01     45.97 o 
  -2   5  12        5.27       16.44      6.01 o 
  -1   5  12       16.71       14.80      5.24 o 
   0   5  12        2.88       10.71      5.24 o 
   1   5  12       17.97       25.11      6.69 o 
   2   5  12       47.20       37.17      9.15 o 
   3   5  12        1.99        5.56      6.84 o 
   4   5  12        1.43        6.42      8.33 o 
   5   5  12        1.47       -2.62      8.20 o 
  -7   6  12        2.40       13.31     10.95 o 
  -6   6  12       11.70        5.38      9.39 o 
  -5   6  12       41.86       47.73      9.93 o 
  -4   6  12        4.13       14.69      6.68 o 
  -3   6  12       29.35       35.15      9.80 o 
  -2   6  12      162.78      137.33     16.66 o 
  -1   6  12       31.45       41.64      8.13 o 
   0   6  12       12.60       10.17      5.84 o 
   1   6  12       42.01       40.83      8.06 o 
   2   6  12        0.36        3.04      5.84 o 
   3   6  12        0.79        0.39      6.63 o 
   4   6  12        0.43        4.54      8.88 o 
   5   6  12        5.81       11.10      9.31 o 
  -7   7  12        2.69      -11.89     10.29 o 
  -6   7  12        2.18        5.76     13.70 o 
  -5   7  12       12.86       26.37      9.91 o 
  -4   7  12       10.15       18.38      7.43 o 
  -3   7  12        3.46        0.36      6.11 o 
  -2   7  12        0.64        0.75      5.34 o 
  -1   7  12      420.58      398.47     47.03 o 
   0   7  12      205.56      258.96     36.71 o 
   1   7  12       11.16       10.77      6.13 o 
   2   7  12       32.03       28.45      7.91 o 
   3   7  12        1.20        0.80      9.08 o 
   4   7  12        0.01        1.05     14.08 o 
   5   7  12        0.31        6.13     10.58 o 
  -7   8  12        0.53       13.46     13.93 o 
  -6   8  12        1.92        4.04      9.36 o 
  -5   8  12       10.05        6.98      8.26 o 
  -4   8  12       27.29       10.64      7.76 o 
  -3   8  12       24.75       20.42     10.58 o 
  -2   8  12        0.78       13.43      7.02 o 
  -1   8  12       21.04       19.11     10.48 o 
   0   8  12        1.03        1.26     11.11 o 
   1   8  12       97.52       99.75     14.06 o 
   2   8  12        0.07        0.63      6.45 o 
   3   8  12        6.95        4.96      7.58 o 
   4   8  12        0.01        0.15      8.01 o 
  -6   9  12        0.29       10.99     10.34 o 
  -5   9  12        7.56       15.78      9.41 o 
  -4   9  12       10.41       -0.61     11.74 o 
  -3   9  12       30.74       35.50     11.33 o 
  -2   9  12       15.74        9.88      7.93 o 
  -1   9  12        2.36        0.48      8.90 o 
   0   9  12        6.71        5.92      8.95 o 
   1   9  12       45.47       44.10      9.43 o 
   2   9  12       31.49       15.53      7.66 o 
   3   9  12        4.36       -7.90      7.38 o 
   4   9  12        3.28       -0.57      7.62 o 
  -6  10  12       14.24        6.05      9.96 o 
  -5  10  12        9.29       21.67     10.16 o 
  -4  10  12        6.39       -5.46     10.06 o 
  -3  10  12        3.38        2.99      7.20 o 
  -2  10  12        1.08       14.14      8.65 o 
  -1  10  12        2.49       13.69     10.41 o 
   0  10  12        8.53        4.83      9.17 o 
   1  10  12        5.64        8.40      7.44 o 
   2  10  12        3.09        5.65      8.09 o 
   3  10  12       16.47       23.42      9.38 o 
   4  10  12        1.01        3.75      8.49 o 
  -5  11  12        0.39       12.91     10.37 o 
  -4  11  12       20.57       31.05     10.78 o 
  -3  11  12       17.92       24.73     13.56 o 
  -2  11  12        0.00       -4.21      8.74 o 
  -1  11  12        4.19        2.01      8.96 o 
   0  11  12        1.69       -4.71      9.82 o 
   1  11  12       22.16       30.45     10.02 o 
   2  11  12       14.27        7.18      8.58 o 
   3  11  12        0.01       -5.63      7.57 o 
  -5  12  12        9.93        5.11     10.65 o 
  -4  12  12        0.00        7.75      9.16 o 
  -3  12  12        0.41       11.27      9.88 o 
  -2  12  12        1.41        4.95     10.06 o 
  -1  12  12        0.39        4.30      9.33 o 
   0  12  12        0.11      -13.14      8.76 o 
   1  12  12       14.48       11.57     10.20 o 
   2  12  12        6.50        4.26      9.84 o 
  -4  13  12        0.01       -3.11     13.05 o 
  -3  13  12        5.44        1.72     12.93 o 
  -2  13  12       11.29       32.92     11.98 o 
  -1  13  12       10.41        6.81     14.44 o 
   0  13  12        4.37       14.73     11.07 o 
   1  13  12        0.02       -0.73     10.32 o 
   2  13  12        7.82       19.30     17.55 o 
  -7   1  13        0.94       12.44     11.94 o 
  -6   1  13        0.43        9.05     12.98 o 
  -5   1  13       19.24        9.62     12.04 o 
  -4   1  13       17.42       26.83     11.69 o 
  -3   1  13       23.74       16.77      8.80 o 
  -2   1  13       89.24      113.65     21.30 o 
  -1   1  13       94.35       93.16     11.88 o 
   0   1  13        2.58        1.97      7.85 o 
   1   1  13       10.81       23.53      7.71 o 
   2   1  13        2.22       -6.39     19.93 o 
   3   1  13       16.26       33.41     13.49 o 
   4   1  13       55.49       28.91     24.51 o 
   5   1  13        2.54       11.40     15.13 o 
  -7   2  13        9.29       35.20     14.79 o 
  -6   2  13       13.16       24.93     20.62 o 
  -5   2  13       30.79       44.13     13.90 o 
  -4   2  13        7.53       15.66     16.65 o 
  -3   2  13        6.07        1.92     12.73 o 
  -2   2  13       21.87       18.27      6.04 o 
  -1   2  13        0.63        4.00      4.85 o 
   0   2  13        7.08        0.97      4.76 o 
   1   2  13        2.62        4.47      9.09 o 
   2   2  13       63.64       64.56     15.98 o 
   3   2  13        3.00        4.31      9.36 o 
   4   2  13        6.82       10.40     11.63 o 
   5   2  13       45.18       54.51     19.19 o 
  -7   3  13       26.44       20.67     11.51 o 
  -6   3  13       12.50        1.86     10.08 o 
  -5   3  13        5.16       -0.01     10.83 o 
  -4   3  13        0.21       -2.00      9.04 o 
  -3   3  13       79.14       61.95     11.24 o 
  -2   3  13        6.29       -5.18      4.96 o 
  -1   3  13        8.99       10.02      5.25 o 
   0   3  13       89.45       89.25     11.89 o 
   1   3  13       90.77       97.46     13.00 o 
   2   3  13       24.21       31.04     15.50 o 
   3   3  13        5.87       13.63      8.17 o 
   4   3  13        9.61       33.61     14.25 o 
   5   3  13        4.42       -3.68     21.28 o 
  -7   4  13        0.24        5.08     15.07 o 
  -6   4  13        8.31        5.16     12.70 o 
  -5   4  13       58.03       54.09     12.72 o 
  -4   4  13        2.14       -3.67      6.32 o 
  -3   4  13       25.72       20.93      7.07 o 
  -2   4  13       50.97       59.27      9.75 o 
  -1   4  13        3.90       -0.06      4.56 o 
   0   4  13       46.74       33.43     10.91 o 
   1   4  13        0.67        2.17      5.11 o 
   2   4  13       16.64       21.67      7.61 o 
   3   4  13       37.13       49.68     23.84 o 
   4   4  13        0.03       10.56      8.87 o 
   5   4  13        3.81        2.64     17.69 o 
  -7   5  13        0.00       -0.38     23.32 o 
  -6   5  13        0.30       -3.34     10.70 o 
  -5   5  13        0.79        1.37      8.98 o 
  -4   5  13        6.60        9.63      7.28 o 
  -3   5  13       35.23       39.40      8.36 o 
  -2   5  13        0.00        4.93      5.77 o 
  -1   5  13        7.99        6.57      5.64 o 
   0   5  13        5.16       -7.47      4.98 o 
   1   5  13        9.19        7.17      5.93 o 
   2   5  13        0.38       -2.62      5.86 o 
   3   5  13        8.57        7.19     12.04 o 
   4   5  13        0.47        9.24      9.24 o 
  -7   6  13       12.38       -4.37     12.65 o 
  -6   6  13        0.01       -6.47     13.96 o 
  -5   6  13        6.60        9.03      7.90 o 
  -4   6  13       47.18       67.34     11.45 o 
  -3   6  13       35.14       32.20      8.34 o 
  -2   6  13       31.20       28.01      7.59 o 
  -1   6  13       33.27       30.91      8.96 o 
   0   6  13       30.53       17.94      6.80 o 
   1   6  13        3.10        2.84      5.95 o 
   2   6  13        0.86        0.84      6.43 o 
   3   6  13        1.70       12.69      9.31 o 
   4   6  13        0.97       -2.35      9.60 o 
  -6   7  13        0.00        8.63     20.85 o 
  -5   7  13        0.01        6.92      8.84 o 
  -4   7  13        1.98       22.58     10.71 o 
  -3   7  13       31.30       41.58      9.50 o 
  -2   7  13       13.07       22.33     12.49 o 
  -1   7  13       41.20       25.59      8.71 o 
   0   7  13       34.87       27.24     10.24 o 
   1   7  13        1.30        3.38      6.28 o 
   2   7  13       11.99       20.09      8.18 o 
   3   7  13        0.47        7.10      8.35 o 
   4   7  13        2.43        3.46      9.50 o 
  -6   8  13        0.01        7.49     12.74 o 
  -5   8  13        0.01        8.98      9.28 o 
  -4   8  13       41.19       61.78     13.87 o 
  -3   8  13        0.40       -8.46      6.47 o 
  -2   8  13        4.74        8.50      8.05 o 
  -1   8  13       21.75       27.36      9.15 o 
   0   8  13       19.26        7.07     12.67 o 
   1   8  13       15.58       18.04      7.67 o 
   2   8  13        7.44       19.45      8.44 o 
   3   8  13        0.19       13.14      8.64 o 
   4   8  13        1.01        2.50     14.77 o 
  -6   9  13        0.41        9.09     10.54 o 
  -5   9  13       19.13       24.16     10.72 o 
  -4   9  13        0.61        4.88      8.30 o 
  -3   9  13        1.75       -1.86      7.74 o 
  -2   9  13       38.66       66.33     13.83 o 
  -1   9  13       14.12       30.33     10.31 o 
   0   9  13        0.19        3.89      8.62 o 
   1   9  13       51.73       53.18     11.04 o 
   2   9  13        0.56        0.41      7.74 o 
   3   9  13        4.36       13.02     12.40 o 
  -5  10  13       31.28       62.46     13.44 o 
  -4  10  13       21.05       33.45     10.71 o 
  -3  10  13        4.45       22.68     10.73 o 
  -2  10  13       12.16       12.07      9.73 o 
  -1  10  13        2.86        3.84     13.59 o 
   0  10  13        0.14       -3.76      7.74 o 
   1  10  13        4.82       11.20      8.96 o 
   2  10  13        2.17        3.16      8.19 o 
   3  10  13       12.56        4.65      9.74 o 
  -4  11  13        4.56       24.70     10.80 o 
  -3  11  13        4.34       12.74     10.67 o 
  -2  11  13        0.25      -10.39     17.22 o 
  -1  11  13       10.65       20.99     10.80 o 
   0  11  13       18.94       15.47     10.30 o 
   1  11  13       32.33       39.09     12.87 o 
   2  11  13       14.97       14.37      9.83 o 
  -3  12  13        5.07       20.44     12.11 o 
  -2  12  13        0.00       13.32     10.37 o 
  -1  12  13       12.85       25.44     10.96 o 
   0  12  13        1.30       -1.20     10.34 o 
   1  12  13        6.26       13.81     13.93 o 
  -6   0  14        0.19      -10.10     19.67 o 
  -5   0  14       40.60       56.00     24.25 o 
  -4   0  14       12.18        9.81     16.75 o 
  -2   0  14       58.20       65.79     13.98 o 
  -1   0  14       43.10       38.66     11.16 o 
   0   0  14       16.12       22.77      9.48 o 
   1   0  14       33.80       19.01     15.00 o 
   2   0  14        6.40       41.66     19.01 o 
   3   0  14       14.19       -0.33     14.01 o 
   4   0  14       20.72       -2.45     15.57 o 
  -6   1  14       15.63       -3.60     14.72 o 
  -5   1  14        1.71       -3.92     12.66 o 
  -4   1  14       21.49       33.45     19.01 o 
  -3   1  14       48.70       80.35     23.82 o 
  -2   1  14       37.38       42.36      8.22 o 
  -1   1  14        1.03        4.48      5.13 o 
   0   1  14       38.37       37.99      8.87 o 
   1   1  14        0.80        0.92      8.23 o 
   2   1  14       13.97       17.14     11.04 o 
   3   1  14        6.76        8.06     10.71 o 
   4   1  14        1.11       -5.15     10.92 o 
  -6   2  14        2.00       -6.51     14.02 o 
  -5   2  14        4.86       11.28     19.49 o 
  -4   2  14        0.70       13.21     11.62 o 
  -3   2  14       11.60        2.72     10.28 o 
  -2   2  14        0.47       -3.75      7.73 o 
  -1   2  14       63.23       68.00     10.00 o 
   0   2  14        2.04        3.77      6.13 o 
   1   2  14        1.20        4.62      7.06 o 
   2   2  14        0.15       -0.50      9.79 o 
   3   2  14        4.11        0.10     12.08 o 
   4   2  14       13.07       -2.84     21.54 o 
  -6   3  14        9.76       51.57     26.70 o 
  -5   3  14        0.14       19.00     13.29 o 
  -4   3  14        0.19       34.13     14.16 o 
  -3   3  14        3.58        0.73      6.62 o 
  -2   3  14       65.13       87.94     21.37 o 
  -1   3  14       98.77      107.61     20.44 o 
   0   3  14      125.90      123.22     17.26 o 
   1   3  14       83.26      108.00     22.57 o 
   2   3  14       56.70       80.41     18.46 o 
   3   3  14       29.08       16.77     11.34 o 
   4   3  14        8.50       20.09     27.15 o 
  -6   4  14        0.01      -10.49     12.13 o 
  -5   4  14       29.84       19.02     11.22 o 
  -4   4  14       11.56        7.24     13.35 o 
  -3   4  14        1.11       -0.87      6.04 o 
  -2   4  14        0.31       -1.76      5.86 o 
  -1   4  14        5.52        8.41      5.87 o 
   0   4  14       17.12       17.02      7.62 o 
   1   4  14        9.94        7.53      7.66 o 
   2   4  14        0.30       -4.88      9.50 o 
   3   4  14        1.81        2.77     13.12 o 
  -6   5  14       10.19        3.51     12.25 o 
  -5   5  14       22.72       17.59     11.13 o 
  -4   5  14        0.54        7.74      8.13 o 
  -3   5  14        3.90        8.59      6.84 o 
  -2   5  14        6.07       12.88      7.06 o 
  -1   5  14      155.86      183.10     24.79 o 
   0   5  14      125.90      113.59     16.10 o 
   1   5  14      137.00      156.47     19.31 o 
   2   5  14      124.49      125.18     16.82 o 
   3   5  14       38.71       51.37     13.07 o 
   4   5  14        7.90       31.28     20.62 o 
  -6   6  14        1.37       -0.78     11.90 o 
  -5   6  14       25.20       43.87     14.18 o 
  -4   6  14       18.05       45.57     11.34 o 
  -3   6  14       46.93       48.66     12.60 o 
  -2   6  14        8.29       19.58      9.29 o 
  -1   6  14       14.69       23.84     15.70 o 
   0   6  14       37.45       33.91      8.57 o 
   1   6  14        5.65        8.38      6.96 o 
   2   6  14       20.70       37.64      9.86 o 
   3   6  14        1.39        1.77      9.27 o 
  -6   7  14        3.41       21.42     20.76 o 
  -5   7  14        2.01       10.88      9.68 o 
  -4   7  14        2.04        3.54     11.67 o 
  -3   7  14       11.87       20.35      8.19 o 
  -2   7  14        8.06       18.49     10.05 o 
  -1   7  14       64.28       69.07     17.79 o 
   0   7  14       17.63       31.39     10.15 o 
   1   7  14       45.21       42.00     10.07 o 
   2   7  14       21.55       21.44      9.21 o 
   3   7  14       25.03       17.96     10.35 o 
  -5   8  14        5.27       11.54     10.11 o 
  -4   8  14       18.60       15.19      9.73 o 
  -3   8  14      110.76      130.05     25.93 o 
  -2   8  14       73.77       83.79     15.94 o 
  -1   8  14       14.36       17.23      9.87 o 
   0   8  14       35.95       29.82     10.57 o 
   1   8  14        0.79       -6.03      7.17 o 
   2   8  14        1.14       -4.33      8.29 o 
  -5   9  14        2.19       -8.45     10.11 o 
  -4   9  14        0.16        0.31      9.73 o 
  -3   9  14        0.27       -1.15      9.03 o 
  -2   9  14       15.22        7.77      9.28 o 
  -1   9  14        1.46      -11.29      8.52 o 
   0   9  14       12.02        6.80      9.23 o 
   1   9  14      115.22      123.06     18.25 o 
   2   9  14        4.76       -8.19      9.10 o 
  -4  10  14        2.51       11.23     11.20 o 
  -3  10  14        2.29       10.49     12.70 o 
  -2  10  14       14.47        8.53      9.72 o 
  -1  10  14       27.83       33.14     11.41 o 
   0  10  14        0.97       16.58      9.83 o 
   1  10  14        0.00        4.46     41.05 o 
  -3  11  14        5.66       36.30     14.75 o 
  -2  11  14        8.81       15.56     12.81 o 
  -1  11  14       22.59        0.04      9.91 o 
   0  11  14       12.37       -4.62     16.56 o 
  -6   1  15       10.52      -17.22     22.41 o 
  -5   1  15        5.83       -6.83     14.06 o 
  -4   1  15        8.54       15.18     13.00 o 
  -3   1  15       10.08       45.15     20.76 o 
  -2   1  15       19.56       27.32     12.22 o 
  -1   1  15        5.35        1.16      6.25 o 
   0   1  15       27.33       24.31      8.20 o 
   1   1  15       12.70       25.26     11.49 o 
   2   1  15        1.25       11.38     15.62 o 
   3   1  15        3.45       23.45     11.54 o 
  -5   2  15        9.05       19.90     22.67 o 
  -4   2  15       21.13       17.20     19.63 o 
  -3   2  15       61.00       93.82     15.85 o 
  -2   2  15        0.75        4.37      7.96 o 
  -1   2  15       12.39        7.14      7.40 o 
   0   2  15       12.23       11.57     17.22 o 
   1   2  15       22.97       15.68     11.26 o 
   2   2  15        5.29       15.92     17.50 o 
   3   2  15        0.03        2.18     11.11 o 
  -5   3  15        4.19        2.40     12.16 o 
  -4   3  15        5.26       -6.36     12.06 o 
  -3   3  15        0.28        9.48     19.27 o 
  -2   3  15        5.38       14.97     10.80 o 
  -1   3  15       31.39       28.51     11.35 o 
   0   3  15        1.31        1.16     11.65 o 
   1   3  15       32.93       29.40     12.42 o 
   2   3  15       20.55       38.25     13.01 o 
   3   3  15       26.69       29.49     20.57 o 
  -5   4  15        2.26       12.41     13.56 o 
  -4   4  15        3.23      -13.31     17.34 o 
  -3   4  15        2.98       17.62      9.73 o 
  -2   4  15        1.37       -9.22      8.48 o 
  -1   4  15        6.54        8.76      9.93 o 
   0   4  15       10.85        3.93      8.39 o 
   1   4  15        1.56       20.26      9.80 o 
   2   4  15        0.06        5.77      9.97 o 
   3   4  15        0.38      -15.66     15.57 o 
  -5   5  15        5.21       10.20     13.94 o 
  -4   5  15       10.19       24.91     12.00 o 
  -3   5  15        1.64        8.30      9.22 o 
  -2   5  15        8.55       -1.35     10.29 o 
  -1   5  15       14.25       14.07     28.57 o 
   0   5  15        5.36        1.68      7.96 o 
   1   5  15       11.52       10.45      9.27 o 
   2   5  15        7.81       -1.45     10.21 o 
  -5   6  15       17.69        5.32     16.72 o 
  -4   6  15        0.13       12.91      9.13 o 
  -3   6  15       14.42       23.81     11.58 o 
  -2   6  15       73.84       71.74     14.23 o 
  -1   6  15       43.27       82.16     15.20 o 
   0   6  15        3.66       23.70      9.87 o 
   1   6  15        3.96        1.02      7.83 o 
   2   6  15        7.47       38.36     19.72 o 
  -4   7  15       10.52       28.55     15.06 o 
  -3   7  15        6.35       19.00     10.08 o 
  -2   7  15        0.08       -4.75      8.97 o 
  -1   7  15        0.97       -4.94      8.20 o 
   0   7  15        7.74       18.83      9.52 o 
   1   7  15        9.09        2.90      8.26 o 
   2   7  15        3.46      -10.22     13.95 o 
  -4   8  15       17.18       15.81     19.79 o 
  -3   8  15        2.71       -3.77      9.60 o 
  -2   8  15        9.74       -0.19      8.48 o 
  -1   8  15       33.06       70.90     14.63 o 
   0   8  15        0.13       -1.05      9.03 o 
   1   8  15        3.67      -10.93     12.28 o 
  -3   9  15        0.06       -3.18     10.92 o 
  -2   9  15        4.73       -7.42      9.28 o 
  -1   9  15        1.28        9.38      9.67 o 
   0   9  15        1.70       -2.14     14.91 o 
  -4   0  16       18.94       66.43     22.84 o 
  -3   0  16       28.20       53.74     23.17 o 
  -2   0  16       98.97       80.11     26.33 o 
  -1   0  16       96.57      102.71     20.33 o 
   0   0  16        0.68      -18.75     12.50 o 
   1   0  16        0.40       -6.51     12.83 o 
   2   0  16        3.40      -10.85     13.02 o 
  -4   1  16       44.87       28.31     17.55 o 
  -3   1  16        0.79       26.24     12.44 o 
  -2   1  16       10.86        1.26      8.86 o 
  -1   1  16       28.83       25.22     10.05 o 
   0   1  16       24.02       17.14     15.45 o 
   1   1  16       12.26       13.57     10.71 o 
   2   1  16        6.27       -2.74     15.33 o 
  -5   2  16       27.91      -28.03     23.12 o 
  -4   2  16        0.69       -3.27     12.82 o 
  -3   2  16       35.09       48.93     24.30 o 
  -2   2  16        4.25       28.03     12.38 o 
  -1   2  16        1.19        5.22      8.39 o 
   0   2  16       11.26       22.48     11.18 o 
   1   2  16        1.27       10.06     10.37 o 
   2   2  16       14.30       34.06     17.98 o 
  -4   3  16       15.61       49.16     24.16 o 
  -3   3  16       21.80       46.85     16.67 o 
  -2   3  16        2.31        5.82     10.45 o 
  -1   3  16        0.59        2.50     17.69 o 
   0   3  16        1.70        2.92      8.10 o 
   1   3  16        0.02        2.91      9.47 o 
  -4   4  16       16.67       15.21     14.81 o 
  -3   4  16       17.32       16.62     10.60 o 
  -2   4  16        2.63       17.02     12.06 o 
  -1   4  16        5.80       -0.04      9.65 o 
   0   4  16       22.29       22.85      9.91 o 
   1   4  16       39.10       29.89     43.29 o 
  -4   5  16       10.75       56.15     25.90 o 
  -3   5  16        6.75       13.69     11.53 o 
  -2   5  16        4.64       -7.12      9.88 o 
  -1   5  16       18.10       47.94     14.78 o 
   0   5  16        2.04       -5.94     10.05 o 
   1   5  16        0.37        1.46     14.44 o 
  -3   6  16        1.53       19.58     17.32 o 
  -2   6  16        2.33       -3.68     16.04 o 
  -1   6  16        0.00       30.07     12.36 o 
   0   6  16        0.11       -9.49     12.03 o 
  -2   7  16       50.33      133.71     36.71 o 
  -1   7  16        4.04        7.62     17.41 o 
  -2   1  17       43.09       40.73     15.14 o 
  -1   1  17        5.46       25.82     11.50 o 
  -2   2  17        5.60       11.15     13.61 o 
  -1   2  17       12.75       16.55     16.11 o 
                                                 
